# Supplementary material for: Host control of persistent Epstein–Barr virus infection
Source: Nature. 2026 Feb 19;653(8114):444–54. doi: 10.1038/s41586-026-10274-4 (PMC13171444; doi:10.1038/s41586-026-10274-4)
Supplement: Supplementary file 3 — Supplementary Tables 1–23. [file 41586_2026_10274_MOESM3_ESM.xlsx]

## Sheet: legend
Table title	Table description
S1_EBV_Coverage	Distribution of aggregated EBV reads in UKBiobank, across 94 EBV genes, split by EBVread count groups =1 and >=2
S2_Cohort_Overview	Overview of cohorts used in this study
S3_PheWAS	Phenome-wide association of EBV-reads with 11,111 SNOMED concept IDs in AoU
S4_Covariates	Predefined covariates used in main analyses and sensitivity analyses
S5_JCTF	Assocation analysis between selected covariates and EBVread+/ presence of EBV transcripts
S6_non-MHC	EBVread+ GWAS lead variants at 27 genome-wide significant loci outside of MHC, including replication in AoU
S7_HLAloci	Analyses of imputed HLA alleles provided in UKB, replication in AoU plus conditional analysis
S8_DrugTargets	Known drugs targeting potential effector genes of EBVread+ (OpenTargets)
S9_OpenTargets	Phenotypes associated with EBVread+ GWAS lead variants (OpenTargets)
S10_Results_Finemapping	Credible SNP sets at genome-wide significant loci identified by statistical fine-mapping (SuSie)
S11_Epistasis	Interaction analyses between 54 HLA alleles and 3 top loci SNPs
S12_Correlation_GWS_loci	Correlation analysis of EBVread+ GWAS lead variants and HLA-alleles with different case/control definitions, subcohorts and external GWAS
S13_nonMHC_gene_analysis	Prioritized genes at non-MHC GWAS loci and colocalization with HHV7
S14_Gene-based_MAGMA	MAGMA gene-based association analyses for EBVread+ GWAS, annotated for inborn errors of immunity
S15_RareVariants	Gene-based association analyses of rare variants (MAF<1%) based on exome sequencing. List limited to genes/masks with P<0.01
S16_overlap_common_rare	Convergence of genes with support from common and rare variants (P<0.001 in both)
S17_GOterms	MAGMA gene-set enrichment for gene-ontology (GO) biological processes
S18_OneK1K_LookUp	Look-Up of EBVread+ GWAS lead variants and/or variants in high LD in OneK1K cohort (PBMC)
S19_GRS_PheWAS_AoU	Phenome-wide association of EBVread+ GRS within AoU-QC, EUR subset
S20_MR_Study_Overview	Details of independent GWAS summary statistics used for Mendelian Randomization
S21_MR_Results	Results of Mendelian Randomization
S22_RA_T1D	Sensitivity analyses for RA and T1D
S23_ImmSupp_Dis_UKB	Identification of immunosuppressive conditions and EBV-associated diseases.

## Sheet: S1_EBV_Coverage
Supplementary Table S1: Distribution of aggregated EBV reads in UKBiobank, across 94 EBV genes, split by EBVread count groups =1 and >=2
							All EBVread counts			EBVread counts >=2			EBVread counts = 1
gene	locus_tag	Dbxref	seqid	overall_length	min_start	max_end	sum_cov	avg_cov		sum_cov	avg_cov		sum_cov	avg_cov
BNRF1	HHV4_BNRF1	GeneID:3783722	NC_007605.1	4165	1691	5856	1755814	421,56		1373798	329,84		382016	91,72
BCRF1	HHV4_BCRF1;1	GeneID:3783689	NC_007605.1	631	9631	10262	214940	340,63		166072	263,19		48868	77,45
EBNA-1	HHV4_EBNA-1;1	GeneID:3783709	NC_007605.1	86349	11305	97654	32767853	379,48		25846665	299,33		6921188	80,15
EBNA-2	HHV4_EBNA-2	GeneID:3783761	NC_007605.1	26434	11305	37739	9091217	343,92		7286613	275,65		1804604	68,27
EBNA-3A	HHV4_EBNA-3A	GeneID:3783762	NC_007605.1	71657	11305	82962	27465549	383,29		21677428	302,52		5788121	80,78
EBNA-3B/EBNA-3C	HHV4_EBNA-3B/EBNA-3C	GeneID:3783763	NC_007605.1	78177	11305	89482	29886706	382,30		23585290	301,69		6301416	80,60
BWRF1	HHV4_BWRF1;1	GeneID:3783691	NC_007605.1	1151	12541	13692	403791	350,82		326052	283,28		77739	67,54
EBNA-LP	HHV4_EBNA-LP	GeneID:3783746	NC_007605.1	23392	14352	37744	8030273	343,29		6433434	275,03		1596839	68,26
BWRF1	HHV4_BWRF1;2	GeneID:3783734	NC_007605.1	1151	15613	16764	394297	342,57		319408	277,50		74889	65,06
BWRF1	HHV4_BWRF1;3	GeneID:3783735	NC_007605.1	1151	18685	19836	368455	320,12		299735	260,41		68720	59,70
BWRF1	HHV4_BWRF1;4	GeneID:3783736	NC_007605.1	1151	21757	22908	387368	336,55		317983	276,27		69385	60,28
BWRF1	HHV4_BWRF1;5	GeneID:3783737	NC_007605.1	1151	24829	25980	387484	336,65		307724	267,35		79760	69,30
BWRF1	HHV4_BWRF1;6	GeneID:3783738	NC_007605.1	1151	27901	29052	402776	349,94		327368	284,42		75408	65,52
BWRF1	HHV4_BWRF1;7	GeneID:3783739	NC_007605.1	1151	30973	32124	405486	352,29		326640	283,79		78846	68,50
BWRF1	HHV4_BWRF1;8	GeneID:3783740	NC_007605.1	1151	34045	35196	403967	350,97		331253	287,80		72714	63,17
BHLF1	HHV4_BHLF1	GeneID:3783705	NC_007605.1	2515	38014	40529	761387	302,74		602362	239,51		159025	63,23
BHRF1	HHV4_BHRF1	GeneID:3783706	NC_007605.1	1780	41471	43251	669262	375,99		525588	295,27		143674	80,72
BFLF1	HHV4_BFLF1	GeneID:3783697	NC_007605.1	2589	43691	46280	986816	381,16		769080	297,06		217736	84,10
BFLF2	HHV4_BFLF2	GeneID:3783698	NC_007605.1	1102	43691	44793	408111	370,34		321744	291,96		86367	78,37
BFRF1A	HHV4_BFRF1A	GeneID:3783759	NC_007605.1	3550	46236	49786	1433480	403,80		1121505	315,92		311975	87,88
BFRF1	HHV4_BFRF1	GeneID:3783699	NC_007605.1	3242	46544	49786	1320441	407,29		1033616	318,82		286825	88,47
BFRF2	HHV4_BFRF2	GeneID:3783700	NC_007605.1	2266	47520	49786	940432	415,02		738336	325,83		202096	89,19
BFRF3	HHV4_BFRF3	GeneID:3783701	NC_007605.1	567	49219	49786	251406	443,40		198921	350,83		52485	92,57
BOLF1	HHV4_BOLF1	GeneID:3783723	NC_007605.1	13259	49775	63034	5741624	433,04		4501430	339,50		1240194	93,54
BPLF1	HHV4_BPLF1	GeneID:3783726	NC_007605.1	10129	49775	59904	4345026	428,97		3399857	335,66		945169	93,31
EBNA-1	HHV4_EBNA-1;2	GeneID:3783774	NC_007605.1	47520	50134	97654	19046717	400,81		14928093	314,14		4118624	86,67
BORF1	HHV4_BORF1	GeneID:3783724	NC_007605.1	3871	62729	66600	1625631	419,95		1286855	332,43		338776	87,52
BORF2	HHV4_BORF2	GeneID:3783725	NC_007605.1	2719	63881	66600	1119656	411,79		887694	326,48		231962	85,31
BaRF1	HHV4_BaRF1;1	GeneID:3783683	NC_007605.1	3400	66516	69916	1456642	428,42		1122207	330,06		334435	98,36
BMRF1	HHV4_BMRF1	GeneID:3783718	NC_007605.1	2364	67552	69916	1027544	434,66		788138	333,39		239406	101,27
BMRF2	HHV4_BMRF2	GeneID:3783719	NC_007605.1	1425	68491	69916	617031	433,00		476712	334,53		140319	98,47
BSLF1	HHV4_BSLF1	GeneID:3783730	NC_007605.1	4139	70454	74593	1833974	443,10		1424390	344,14		409584	98,96
BSLF2/BMLF1	HHV4_BSLF2/BMLF1	GeneID:3783758	NC_007605.1	1614	70454	72068	677914	420,02		529112	327,83		148802	92,19
BSRF1	HHV4_BSRF1	GeneID:3783731	NC_007605.1	722	74594	75316	303366	420,17		236830	328,02		66536	92,16
BLLF3	HHV4_BLLF3	GeneID:3783715	NC_007605.1	911	75320	76231	374638	411,24		291749	320,25		82889	90,99
BLRF1	HHV4_BLRF1	GeneID:3783716	NC_007605.1	910	76219	77129	363076	398,98		284243	312,35		78833	86,63
BLRF2	HHV4_BLRF2	GeneID:3783717	NC_007605.1	554	76575	77129	221769	400,31		173621	313,40		48148	86,91
BLLF1	HHV4_BLLF1	GeneID:3783713	NC_007605.1	2772	77132	79904	993605	358,44		789153	284,69		204452	73,76
BLLF2	HHV4_BLLF2	GeneID:3783714	NC_007605.1	631	77132	77763	243977	386,65		197212	312,54		46765	74,11
BZLF2	HHV4_BZLF2	GeneID:3783745	NC_007605.1	671	89157	89828	249703	372,14		196538	292,90		53165	79,23
BRLF1	HHV4_BRLF1	GeneID:3783727	NC_007605.1	4087	89838	93925	1586948	388,29		1244897	304,60		342051	83,69
BZLF1	HHV4_BZLF1	GeneID:3783744	NC_007605.1	1105	89838	90943	394947	357,42		303076	274,28		91871	83,14
BRRF1	HHV4_BRRF1	GeneID:3783728	NC_007605.1	1099	92728	93827	444909	404,83		348467	317,08		96442	87,75
BRRF2	HHV4_BRRF2	GeneID:3783729	NC_007605.1	1676	93955	95631	651557	388,76		512811	305,97		138746	82,78
BKRF2	HHV4_BKRF2	GeneID:3783710	NC_007605.1	1887	97617	99504	719149	381,11		562827	298,27		156322	82,84
BKRF3	HHV4_BKRF3	GeneID:3783711	NC_007605.1	1439	98065	99504	533346	370,64		417589	290,19		115757	80,44
BKRF4	HHV4_BKRF4	GeneID:3783712	NC_007605.1	658	98846	99504	241177	366,53		188060	285,81		53117	80,72
BBLF4	HHV4_BBLF4	GeneID:3783685	NC_007605.1	2434	99537	101971	1061886	436,27		834546	342,87		227340	93,40
BBRF1	HHV4_BBRF1	GeneID:3783764	NC_007605.1	2914	101588	104502	1208198	414,62		943459	323,77		264739	90,85
BBRF2	HHV4_BBRF2	GeneID:3783686	NC_007605.1	842	103660	104502	322819	383,40		252105	299,41		70714	83,98
BBLF2/BBLF3	HHV4_BBLF2/BBLF3	GeneID:3783684	NC_007605.1	2347	104403	106750	998679	425,51		780691	332,63		217988	92,88
BBRF3	HHV4_BBRF3	GeneID:3783687	NC_007605.1	1382	106693	108075	530302	383,72		417537	302,13		112765	81,60
BBLF1	HHV4_BBLF1	GeneID:3783765	NC_007605.1	584	108459	109043	226650	388,10		177294	303,59		49356	84,51
BGLF3	HHV4_BGLF3	GeneID:3783703	NC_007605.1	4366	108459	112825	1691961	387,53		1334700	305,70		357261	81,83
BGLF3;5	HHV4_BGLF3;5	GeneID:3783766	NC_007605.1	3370	108459	111829	1301043	386,07		1025853	304,41		275190	81,66
BGLF4	HHV4_BGLF4	GeneID:3783704	NC_007605.1	2867	108459	111326	1125944	392,73		888765	310,00		237179	82,73
BGLF5	HHV4_BGLF5	GeneID:3783773	NC_007605.1	1594	108459	110053	610390	382,93		480694	301,56		129696	81,37
BGRF1/BDRF1	HHV4_BGRF1/BDRF1	GeneID:3783767	NC_007605.1	5414	112650	118064	2160712	399,10		1693871	312,87		466841	86,23
BDLF3;5	HHV4_BDLF3;5	GeneID:3783769	NC_007605.1	3825	113191	117016	1545419	404,03		1209666	316,25		335753	87,78
BDLF4	HHV4_BDLF4	GeneID:3783695	NC_007605.1	3575	113191	116766	1435976	401,67		1123375	314,23		312601	87,44
BGLF1	HHV4_BGLF1	GeneID:3783702	NC_007605.1	2953	113191	116144	1180625	399,81		922122	312,27		258503	87,54
BGLF2	HHV4_BGLF2	GeneID:3783768	NC_007605.1	1450	113191	114641	572569	394,88		447659	308,73		124910	86,14
BDLF1	HHV4_BDLF1	GeneID:3783692	NC_007605.1	3032	118066	121098	1198959	395,44		929288	306,49		269671	88,94
BDLF2	HHV4_BDLF2	GeneID:3783693	NC_007605.1	2122	118066	120188	832132	392,15		645613	304,25		186519	87,90
BDLF3	HHV4_BDLF3	GeneID:3783694	NC_007605.1	750	118066	118816	277602	370,14		215969	287,96		61633	82,18
BcLF1	HHV4_BcLF1	GeneID:3783688	NC_007605.1	4403	121019	125422	1793092	407,24		1412064	320,70		381028	86,54
BcRF1	HHV4_BcRF1;2	GeneID:3783690	NC_007605.1	3613	125073	128686	1457411	403,38		1145308	317,00		312103	86,38
BTRF1	HHV4_BTRF1	GeneID:3783770	NC_007605.1	1270	127416	128686	528321	416,00		419100	330,00		109221	86,00
BXLF1	HHV4_BXLF1	GeneID:3783741	NC_007605.1	4238	128608	132846	1661019	391,93		1312591	309,72		348428	82,22
BXLF2	HHV4_BXLF2	GeneID:3783742	NC_007605.1	2413	128608	131021	929860	385,35		735153	304,66		194707	80,69
BXRF1	HHV4_BXRF1	GeneID:3783743	NC_007605.1	2315	132571	134886	982860	424,56		778228	336,17		204632	88,39
BVRF1	HHV4_BVRF1	GeneID:3783732	NC_007605.1	1873	133013	134886	797835	425,97		632873	337,89		164962	88,07
BVLF1	HHV4_BVLF1	GeneID:3783771	NC_007605.1	995	134632	135627	486669	489,11		378471	380,37		108198	108,74
BVRF2	HHV4_BVRF2	GeneID:3783733	NC_007605.1	2023	135432	137455	828206	409,39		655277	323,91		172929	85,48
BdRF1	HHV4_BdRF1	GeneID:3783696	NC_007605.1	1124	136331	137455	422695	376,06		339368	301,93		83327	74,13
BILF2	HHV4_BILF2	GeneID:3783708	NC_007605.1	818	137464	138282	304860	372,69		236924	289,64		67936	83,05
RPMS1	HHV4_RPMS1	GeneID:3783757	NC_007605.1	22179	138352	160531	8343668	376,20		6527495	294,31		1816173	81,89
LF3	HHV4_LF3	GeneID:3783749	NC_007605.1	3141	140570	143711	700170	222,91		569649	181,36		130521	41,55
BILF1	HHV4_BILF1	GeneID:3783707	NC_007605.1	3616	149025	152641	1545838	427,50		1201084	332,16		344754	95,34
LF1	HHV4_LF1	GeneID:3783747	NC_007605.1	2669	149025	151694	1188716	445,38		925293	346,68		263423	98,70
LF2	HHV4_LF2	GeneID:3783748	NC_007605.1	1392	149025	150417	595716	427,96		461762	331,73		133954	96,23
BALF5	HHV4_BALF5	GeneID:3783681	NC_007605.1	4916	151372	156288	2152243	437,80		1681802	342,11		470441	95,70
A73	HHV4_A73	GeneID:3783676	NC_007605.1	4982	155549	160531	2097376	420,99		1642232	329,63		455144	91,36
BALF3	HHV4_BALF3	GeneID:3783679	NC_007605.1	4664	156244	160908	1959164	420,06		1534574	329,03		424590	91,04
BALF4	HHV4_BALF4	GeneID:3783680	NC_007605.1	2668	156244	158912	1041657	390,43		814263	305,20		227394	85,23
BARF0	HHV4_BARF0	GeneID:3783682	NC_007605.1	1415	159121	160536	649632	459,10		512789	362,40		136843	96,71
BALF2	HHV4_BALF2	GeneID:3783678	NC_007605.1	3806	160550	164356	1661483	436,54		1301502	341,96		359981	94,58
BALF1	HHV4_BALF1	GeneID:3783677	NC_007605.1	596	164388	164984	264912	444,48		213171	357,67		51741	86,81
BARF1	HHV4_BARF1;2	GeneID:3783772	NC_007605.1	704	165008	165712	284309	403,85		217559	309,03		66750	94,82
LMP-2A	HHV4_LMP-2A	GeneID:3783751	NC_007605.1	11668	166011	177679	4731138	405,48		3724375	319,20		1006763	86,28
BNLF2a	HHV4_BNLF2a	GeneID:3783720	NC_007605.1	584	166483	167067	221407	379,12		173159	296,51		48248	82,62
BNLF2b	HHV4_BNLF2b	GeneID:3783721	NC_007605.1	353	166483	166836	132871	376,41		104023	294,68		28848	81,72
LMP-1	HHV4_LMP-1	GeneID:3783750	NC_007605.1	2605	166483	169088	921347	353,68		716898	275,20		204449	78,48
LMP-2B	HHV4_LMP-2B	GeneID:3783760	NC_007605.1	8385	169294	177679	3554120	423,87		2803780	334,38		750340	89,49

## Sheet: S2_Cohort_Overview
Supplementary Table S2: Overview of cohorts used in this study
(a) Biobanks
Biobank	ancestry_prediction	hiv_pos_proportion	female_proportion	mean_age	nicotine_proportion	mean_coverage	mean_yield (Gb)	EBVread+	n
AoU	afr	0.0392	0.5712	49.34	0.3845	38.1706	NA	0.2936	68293
AoU	amr	0.0138	0.6497	44.464	0.1765	38.2549	NA	0.263	63899
AoU	eas	0.0034	0.63	43.446	0.0602	38.1865	NA	0.2049	8291
AoU	eur	0.0076	0.5912	55.463	0.1684	38.2509	NA	0.1765	189658
AoU	mid	not given due to low count of HIV+ individuals	0.5245	44.372	0.1409	38.3251	NA	0.1914	1285
AoU	sas	0.005	0.528	40.808	0.0764	38.2352	NA	0.1839	4697
UKB	mixed (UKB-QC cohort)	0.001	0.5424	56.537	0.1053	32.5*	97.5947	0.162	486109**
* Mean coverage for UKB samples is not provided as individual data field. We therefore used the mean coverage for the entire UKB-GS cohort as published in "Whole-genome sequencing of 490,640 UK Biobank participants", Nature, 2025
** Number slightly lower than provided in manuscript, due to withdrawal of 208 study participants during revision
(b) Validation cohorts
Validation cohorts	ancestry_prediction	cohort details	female_proportion	mean_age	nicotine_proportion	mean_coverage	mean_yield (Gb)	EBVread+	n
Validation 1	eur	patients with ACE-inhibitor induced angioedema	0.486 (n=109)	67.27 (n=107)	0.165 (n=109)	38.12	NA	0.254545	110
Validation 2-qPCR	eas	SARS-CoV-2 co-infection, variable severity	0.480916	60.7786	subcohort of RNA-seq cohort, selected to represent range of EBV read counts				262
Validation 2-RNAseq	eas	SARS-CoV-2 co-infection, variable severity	0.295	58.1	NA	27.6	NA	0.392	1010

## Sheet: S3_PheWAS
Supplementary Table S3: Phenome-wide association of EBV-reads with 11,111 SNOMED concept IDs in AoU
SNOMED_concept_name	SNOMED_concept_id	p_lrt	beta	se	raw_proportion_pos_rounded	count_total	count_total_w_EBV_reads	p_lrt_cond_HIV_smoking	beta_cond_HIV_smoking	se_cond_HIV_smoking
Human immunodeficiency virus infection	439727	4.23529e-291	1.26298	0.0335331	0.55	266186	57826	6.03e-05	0.306773	0.076636
Asymptomatic human immunodeficiency virus infection	4241530	1.13886e-258	1.24389	0.0358773	0.548	266186	57826	0.0698056	0.118306	0.0652584
Human immunodeficiency virus [HIV] disease	35205776	4.88513e-240	1.27953	0.0383319	0.552	266186	57826	0.000795	0.204885	0.0610892
Asymptomatic human immunodeficiency virus [HIV] infection status	35225089	1.39241e-222	1.24979	0.0388772	0.548	266186	57826	0.0616967	0.113194	0.0605871
Nicotine dependence	4209423	7.7155e-202	0.411931	0.0133307	0.294	266186	57826	0.0592297	0.0352893	0.0187129
Human immunodeficiency virus [HIV] disease	44829737	2.19548e-182	1.24598	0.0429615	0.555	266186	57826	0.071455	0.107142	0.0594585
Nicotine dependence, cigarettes, uncomplicated	45562025	4.45973e-175	0.450334	0.0156044	0.309	266186	57826	1.66e-09	0.114021	0.0188881
Asymptomatic human immunodeficiency virus [HIV] infection status	44824945	4.17812e-174	1.28338	0.0454433	0.566	266186	57826	0.00896299	0.156667	0.0599959
Nicotine dependence, unspecified, uncomplicated	45595884	2.67331e-146	0.423981	0.0160933	0.3	266186	57826	0.000125	0.0735952	0.0191618
Tobacco dependence syndrome	437264	1.02889e-89	0.335172	0.0163732	0.287	266186	57826	0.00148619	-0.0617245	0.0194497
Tobacco use disorder	44831104	1.08723e-86	0.332871	0.0165485	0.287	266186	57826	0.00253662	-0.0589451	0.0195488
Psychoactive substance abuse	4239381	3.87702e-71	0.507537	0.027683	0.327	266186	57826	2.41e-12	0.203918	0.0288213
Sepsis	132797	1.13628e-69	0.367034	0.0203518	0.3	266186	57826	2.05e-35	0.260773	0.0206836
Viral hepatitis C	197494	1.92797e-67	0.538738	0.0302052	0.35	266186	57826	2.04e-16	0.25951	0.0311909
Other psychoactive substance abuse, uncomplicated	45533088	9.09479e-67	0.523437	0.0294796	0.332	266186	57826	1.54e-12	0.218517	0.0305937
Chronic hepatitis C	198964	2.2923e-64	0.534499	0.03071	0.352	266186	57826	1.49e-16	0.264549	0.0316466
Sepsis, unspecified organism	35205553	5.02204e-63	0.376506	0.0219623	0.302	266186	57826	1.52e-33	0.27336	0.0222892
Chronic viral hepatitis C	35205771	6.72193e-63	0.581572	0.0337535	0.359	266186	57826	4.3e-19	0.313887	0.0346566
Chronic obstructive pulmonary disease, unspecified	35208025	3.19708e-60	0.316185	0.01897	0.292	266186	57826	7.11e-12	0.135605	0.0196448
Unspecified viral hepatitis C without hepatic coma	45581151	4.03488e-60	0.557672	0.0331347	0.352	266186	57826	3.43e-16	0.281813	0.034095
Chronic obstructive lung disease	255573	1.39749e-59	0.29509	0.0178306	0.288	266186	57826	5.81e-11	0.121754	0.0184796
Opioid dependence	438120	3.70237e-55	0.457547	0.0284201	0.301	266186	57826	1.43e-12	0.20979	0.029281
Opioid dependence, uncomplicated	45586193	8.6599e-54	0.490685	0.0308148	0.305	266186	57826	2.61e-14	0.244319	0.0316396
Cocaine abuse	432303	4.67889e-53	0.481043	0.0307129	0.367	266186	57826	9.24e-06	0.142371	0.0319321
Acidosis	435517	1.23616e-52	0.326449	0.0209709	0.302	266186	57826	7.99e-23	0.212333	0.0213318
Stimulant abuse	40479573	2.17709e-50	0.577113	0.0373898	0.325	266186	57826	3.23e-12	0.270884	0.038347
Acute renal failure syndrome	197320	9.96493e-49	0.240558	0.0161855	0.289	266186	57826	7.86e-19	0.147041	0.0164633
Opioid abuse	438130	2.42728e-47	0.494019	0.0332175	0.32	266186	57826	9.38e-10	0.211256	0.0341503
Other stimulant abuse, uncomplicated	45571730	8.85935e-47	0.580256	0.0390678	0.327	266186	57826	1.36e-11	0.274398	0.040014
Acute kidney failure, unspecified	35209273	3.21914e-45	0.242519	0.0169551	0.289	266186	57826	1.82e-18	0.152294	0.0172256
Hypo-osmolality and or hyponatremia	435515	2.34101e-44	0.268613	0.0189119	0.282	266186	57826	1.62e-19	0.175242	0.0191923
Cannabis abuse	434327	1.56767e-42	0.402324	0.0287505	0.311	266186	57826	1.12e-06	0.145646	0.0296811
Acute respiratory failure with hypoxia	45567283	1.57511e-42	0.33612	0.0240926	0.302	266186	57826	5.98e-20	0.226335	0.0244254
Pneumonia	255848	3.29895e-42	0.248615	0.0179758	0.269	266186	57826	4.08e-15	0.144946	0.0182949
Acute hypoxemic respiratory failure	46271075	4.55248e-42	0.333663	0.0240559	0.302	266186	57826	1.97e-19	0.222781	0.0243932
Pneumonia, unspecified organism	35207956	6.64971e-42	0.254266	0.0184466	0.271	266186	57826	2.11e-15	0.150316	0.0187699
Opioid-induced organic mental disorder	4032799	1.58971e-41	0.471434	0.0339249	0.312	266186	57826	1.1e-12	0.250184	0.0346567
Acidosis	35207094	3.44214e-41	0.323413	0.023593	0.302	266186	57826	1.55e-17	0.206802	0.0239733
Cocaine abuse, uncomplicated	45600707	1.56523e-40	0.48607	0.0356795	0.369	266186	57826	7.97e-05	0.146402	0.0368973
Hypo-osmolality and hyponatremia	35207093	2.97402e-40	0.269936	0.0199845	0.282	266186	57826	8.02e-19	0.181391	0.0202501
Opioid use, unspecified, uncomplicated	45586196	1.05497e-38	0.473774	0.0353692	0.313	266186	57826	2.4e-12	0.256644	0.036088
Dysplasia of anus	76472	5.65979e-38	1.0841	0.0816543	0.473	266186	57826	0.00237797	0.269517	0.0884297
Opioid abuse, uncomplicated	45605458	7.29612e-37	0.50905	0.0389695	0.323	266186	57826	3.46e-08	0.222456	0.0398654
Other, mixed, or unspecified drug abuse, unspecified	44831107	2.81481e-36	0.457135	0.0354135	0.326	266186	57826	3.19e-05	0.152963	0.036493
Acute exacerbation of chronic obstructive airways disease	257004	1.94688e-35	0.362799	0.0285614	0.307	266186	57826	1.81e-06	0.140947	0.0292974
Drug abuse	436954	1.98684e-35	0.449258	0.0352465	0.324	266186	57826	8.27e-05	0.144083	0.0363323
Chronic obstructive pulmonary disease with (acute) exacerbation	35208024	3.20213e-35	0.362822	0.0286546	0.307	266186	57826	1.46e-06	0.142634	0.0293818
Alcohol abuse	433753	2.00003e-34	0.248493	0.0200086	0.286	266186	57826	0.0493967	0.0409601	0.0207978
Dehydration	435796	4.40928e-34	0.20941	0.0169739	0.26	266186	57826	1.43e-11	0.11741	0.0172535
Dysplasia of anus	45572221	3.24917e-33	1.06675	0.086087	0.466	266186	57826	0.00946464	0.242146	0.0930461
Bipolar disorder	436665	4.52184e-33	0.282762	0.0231326	0.256	266186	57826	0.000553	0.082778	0.0238372
Cannabis abuse, uncomplicated	45538011	1.49141e-32	0.428818	0.0351884	0.314	266186	57826	1.41e-06	0.17584	0.0361108
Dehydration	45557144	3.18997e-32	0.224822	0.0187433	0.263	266186	57826	3.6e-12	0.133408	0.0190262
Pulmonary emphysema	261325	4.01333e-32	0.33723	0.0280016	0.304	266186	57826	6.01e-05	0.116136	0.0287581
Cirrhosis of liver	4064161	6.98742e-32	0.412325	0.0342373	0.32	266186	57826	1.15e-14	0.273028	0.0348173
Syphilis	436033	9.10978e-32	0.73485	0.0610959	0.427	266186	57826	0.00390255	0.188324	0.0649373
Suicidal thoughts	4273391	5.17064e-31	0.299757	0.02536	0.268	266186	57826	0.000241	0.0964203	0.026102
Unspecified cirrhosis of liver	45601187	7.69799e-31	0.414734	0.0350393	0.32	266186	57826	1.58e-14	0.277907	0.035613
Alcohol abuse, uncomplicated	45595845	1.12704e-30	0.286008	0.0244105	0.295	266186	57826	0.00160921	0.0796655	0.0251458
Anemia of chronic disease	437247	7.3138e-30	0.360861	0.0311226	0.319	266186	57826	9.24e-16	0.257806	0.0316138
Cocaine abuse, unspecified	44833415	2.4628e-29	0.495957	0.0431627	0.378	266186	57826	0.00146996	0.142285	0.0444949
Alcohol dependence	435243	2.54271e-29	0.282022	0.0246466	0.289	266186	57826	0.00343349	0.0745566	0.0253732
Hypomagnesemia	45542778	2.664e-29	0.286795	0.0250531	0.29	266186	57826	2.95e-15	0.202509	0.0253338
Chronic hepatitis C without mention of hepatic coma	44819379	3.25285e-29	0.476945	0.041447	0.346	266186	57826	1.76e-05	0.184726	0.0426434
Hypomagnesemia	4098604	3.54558e-29	0.284303	0.0248948	0.289	266186	57826	3.73e-15	0.200453	0.0251735
Altered mental status	436222	2.36885e-28	0.277628	0.0246938	0.288	266186	57826	2.6e-08	0.141201	0.0251471
Low blood pressure	317002	2.79348e-28	0.221493	0.0197989	0.27	266186	57826	3.06e-11	0.13444	0.0200661
Suicidal ideations	45582713	6.65396e-28	0.313062	0.0279758	0.268	266186	57826	0.000138	0.110193	0.0287108
Major depression, single episode	4282096	6.8547e-28	0.13948	0.0126454	0.231	266186	57826	0.0040333	0.037293	0.0129434
Syphilis, unspecified	35205595	1.73542e-27	0.812709	0.072916	0.441	266186	57826	0.000675	0.263292	0.0769937
Anemia in other chronic diseases classified elsewhere	35206750	1.79942e-27	0.371998	0.0335123	0.321	266186	57826	6.22e-16	0.278933	0.0339572
Major depressive disorder, single episode, unspecified	35207155	1.83768e-27	0.140832	0.0128701	0.231	266186	57826	0.00262069	0.0396995	0.013165
Unspecified viral hepatitis C without hepatic coma	44828695	3.71079e-27	0.483414	0.043655	0.347	266186	57826	8.85e-05	0.177709	0.0449472
Cannabis-induced organic mental disorder	4300092	4.62566e-27	0.308704	0.0280692	0.277	266186	57826	0.00113146	0.0944836	0.0288547
Psychoactive substance use disorder	4004672	4.70376e-27	0.434973	0.0393068	0.308	266186	57826	0.000558	0.14038	0.040355
Opioid type dependence, unspecified	44835800	4.96464e-27	0.530703	0.0476995	0.317	266186	57826	1.56e-05	0.213758	0.0488953
Other stimulant use, unspecified, uncomplicated	45538038	6.1158e-27	0.572024	0.0514542	0.327	266186	57826	7.84e-07	0.262669	0.0524396
Chronic obstructive pulmonary disease with acute lower respiratory infection	4110056	1.28507e-26	0.447252	0.0407723	0.323	266186	57826	8.46e-08	0.225019	0.0414847
Chronic obstructive pulmonary disease with (acute) lower respiratory infection	35208023	1.55495e-26	0.447409	0.0408529	0.323	266186	57826	6.73e-08	0.227138	0.04155
Psychoactive substance-induced organic anxiety disorder	4178114	2.11847e-26	0.522369	0.0476021	0.319	266186	57826	1.5e-05	0.212837	0.0485992
Hypokalemia	437833	3.96582e-26	0.168672	0.0157879	0.258	266186	57826	8.54e-08	0.0862393	0.0160207
Candidiasis of mouth	29735	1.13112e-25	0.359755	0.0334861	0.279	266186	57826	6.62e-07	0.173842	0.034559
Alcohol dependence, uncomplicated	45586187	1.30317e-25	0.33545	0.0314037	0.302	266186	57826	8.88e-05	0.126799	0.032119
Cellulitis, unspecified	45552971	1.31616e-25	0.277622	0.0260232	0.268	266186	57826	6.72e-12	0.183025	0.0263334
Cytomegalovirus infection	440032	2.08163e-25	0.840754	0.0777265	0.399	266186	57826	3.25e-15	0.655077	0.0809289
Hypotension, unspecified	35207918	2.11093e-25	0.234504	0.022168	0.273	266186	57826	6.7e-11	0.147894	0.0224435
Cannabis use, unspecified, uncomplicated	45547678	2.18623e-25	0.303652	0.0285718	0.276	266186	57826	0.00215862	0.0905382	0.0293511
Hypokalemia	35207098	6.15443e-25	0.178081	0.0170718	0.26	266186	57826	3.3e-08	0.0961943	0.0173076
Emphysema, unspecified	35208022	8.60097e-25	0.328978	0.0313441	0.302	266186	57826	0.00121623	0.104437	0.0320915
Bipolar disorder, unspecified	35207149	8.81872e-25	0.266359	0.0254099	0.251	266186	57826	0.0127248	0.0653313	0.0261069
Other psychoactive substance use, unspecified, uncomplicated	45552463	1.57952e-24	0.443731	0.0422386	0.311	266186	57826	0.000687	0.148323	0.0433336
Opioid withdrawal	4336384	2.25153e-24	0.574837	0.0543952	0.313	266186	57826	2.74e-07	0.289426	0.0553564
Rheumatoid arthritis	80809	2.99825e-24	0.284977	0.0275103	0.276	266186	57826	2.33e-19	0.25314	0.0276635
Cellulitis	435613	3.07559e-24	0.229747	0.0222513	0.256	266186	57826	8.83e-10	0.13942	0.0225285
Immunodeficiency disorder	433740	7.2811e-24	0.32348	0.0313822	0.275	266186	57826	1.93e-15	0.258024	0.0318989
Atypical squamous cells of undetermined significance on anal Papanicolaou smear	443709	1.19632e-23	1.20398	0.117879	0.52	266186	57826	0.0122603	0.313472	0.125289
Chronic kidney disease	46271022	1.29752e-23	0.193006	0.0190559	0.285	266186	57826	1.05e-12	0.138388	0.0192722
Diarrhea	196523	1.32313e-23	0.129053	0.0127964	0.231	266186	57826	2.69e-05	0.0547381	0.0130002
Severe protein-calorie malnutrition (Gomez: less than 60 percent of standard weight)	4233565	1.34377e-23	0.408504	0.0397986	0.318	266186	57826	9.44e-11	0.266486	0.0405234
Cocaine-induced organic mental disorder	4264766	2.78418e-23	0.441113	0.0434844	0.366	266186	57826	0.0136413	0.110832	0.0447328
Carcinoma in situ of anus	78110	6.3394e-23	1.25238	0.124048	0.513	266186	57826	0.000182	0.493248	0.131566
Diarrhea, unspecified	45534435	7.15223e-23	0.139621	0.0140603	0.232	266186	57826	8.7e-07	0.0704302	0.0142572
Rheumatoid arthritis, unspecified	35208753	1.06278e-22	0.307756	0.0307272	0.279	266186	57826	2.1e-18	0.275405	0.0308849
Alcohol intoxication	4104431	1.15401e-22	0.35617	0.0355905	0.312	266186	57826	2.72e-05	0.153507	0.0362807
Nausea and vomiting	27674	1.26437e-22	0.14084	0.0142659	0.235	266186	57826	1.41e-05	0.0631393	0.0144869
Chronic kidney disease, unspecified	35209279	1.38084e-22	0.199571	0.0201675	0.286	266186	57826	1.36e-12	0.145712	0.020384
Condyloma acuminatum of the anogenital region	198075	2.20454e-22	0.406586	0.0406342	0.291	266186	57826	0.00114771	0.1402	0.0427395
Hypovolemia	45581387	2.31818e-22	0.351806	0.0353806	0.308	266186	57826	6.4e-12	0.249964	0.0358379
Atypical squamous cells of undetermined significance on cytologic smear of anus (ASC-US)	45592438	3.53851e-22	1.24211	0.125926	0.525	266186	57826	0.00780291	0.355071	0.133664
Altered mental status, unspecified	45534453	3.55768e-22	0.267009	0.0270955	0.287	266186	57826	1.27e-06	0.134582	0.0275464
Opioid abuse, unspecified	44819555	4.45904e-22	0.529329	0.0531039	0.325	266186	57826	4.84e-05	0.222808	0.0541831
Cocaine dependence	436389	7.26669e-22	0.485712	0.0494072	0.367	266186	57826	0.0372038	0.106635	0.0509583
Rheumatoid arthritis	44831487	7.99326e-22	0.364778	0.0370967	0.296	266186	57826	3.34e-18	0.331574	0.0373044
Unspecified severe protein-calorie malnutrition	35206967	8.92168e-22	0.401953	0.0408988	0.316	266186	57826	4.76e-10	0.263056	0.0416021
Immunodeficiency, unspecified	35206832	1.27434e-21	0.334021	0.0341473	0.277	266186	57826	4.45e-16	0.286936	0.0346153
Cachexia	134765	1.6942e-21	0.636242	0.0648077	0.376	266186	57826	3.9e-08	0.373278	0.0668452
Anemia, unspecified	35206757	5.76119e-21	0.122306	0.0129338	0.244	266186	57826	6.5e-10	0.0810185	0.0130578
Opioid dependence with withdrawal	45557160	8.16813e-21	0.547942	0.0566319	0.321	266186	57826	1.99e-06	0.27769	0.057507
Cocaine use, unspecified, uncomplicated	45557174	1.23949e-20	0.435337	0.0458053	0.365	266186	57826	0.0261246	0.105157	0.0470723
Imaging, Heart, Plain Radiography	2789563	2.10894e-20	1.17585	0.126555	0.559	266186	57826	0.670633	0.0553404	0.130241
Septic shock	196236	2.42118e-20	0.404571	0.0427153	0.32	266186	57826	4.17e-11	0.290251	0.0432574
Unspecified protein-calorie malnutrition	35206971	3.21657e-20	0.364196	0.0385835	0.294	266186	57826	1.21e-09	0.241813	0.0391709
Hyperkalemia	434610	4.12662e-20	0.202045	0.0217167	0.279	266186	57826	6.94e-09	0.128406	0.0219921
Bacteremia	132736	4.94272e-20	0.302965	0.032404	0.293	266186	57826	8.91e-09	0.191504	0.0329025
Abscess of skin and/or subcutaneous tissue	4137468	5.25594e-20	0.277121	0.0296548	0.266	266186	57826	8.91e-08	0.16281	0.0301006
Anemia	439777	6.50335e-20	0.109469	0.0119214	0.241	266186	57826	3.48e-08	0.0666088	0.0120398
Cutaneous abscess, unspecified	45557690	7.72619e-20	0.291626	0.0313204	0.269	266186	57826	1.52e-08	0.18191	0.0317418
Cocaine dependence, uncomplicated	45566799	7.85067e-20	0.558466	0.0597625	0.379	266186	57826	0.00394637	0.178153	0.0613841
Disorder of phosphorus metabolism	435788	1.07078e-19	0.288212	0.0311519	0.296	266186	57826	6.63e-09	0.185582	0.0316297
Hyperkalemia	35207097	1.34039e-19	0.212596	0.023154	0.281	266186	57826	4.7e-09	0.138479	0.0234373
Hypovolemia	37311319	1.36758e-19	0.249801	0.0271296	0.282	266186	57826	1.13e-07	0.147448	0.027535
Chronic airway obstruction, not elsewhere classified	44829013	1.45321e-19	0.259086	0.0281629	0.29	266186	57826	0.0174419	0.0686557	0.0287633
Urinary tract infection, site not specified	35209324	1.62862e-19	0.133636	0.0146727	0.234	266186	57826	1.36e-08	0.0844974	0.0148069
Stimulant dependence	40483172	2.20709e-19	0.573956	0.0614962	0.317	266186	57826	0.000179	0.23843	0.0627849
Vomiting	441408	2.28631e-19	0.187099	0.0205189	0.248	266186	57826	4.23e-06	0.096364	0.020813
Moderate protein-calorie malnutrition	35206968	2.4138e-19	0.433334	0.0469255	0.32	266186	57826	3.16e-11	0.321856	0.0475716
Psychoactive substance dependence	4080762	2.78669e-19	0.46665	0.0505133	0.316	266186	57826	0.00149621	0.165639	0.0516833
Schizophrenia	435783	3.71006e-19	0.34877	0.038222	0.324	266186	57826	0.00143417	0.125397	0.0390799
Abscess of upper limb	4151763	4.76327e-19	0.620046	0.0669607	0.33	266186	57826	1.23e-08	0.395642	0.0679238
Anogenital (venereal) warts	35205611	4.82135e-19	0.44101	0.0480023	0.296	266186	57826	0.00222281	0.155967	0.050508
Moderate protein-calorie malnutrition (weight for age 60-74 percent of standard)	4098458	5.12766e-19	0.428982	0.0468965	0.319	266186	57826	5.55e-11	0.317549	0.0475423
Severe sepsis with septic shock	45577803	5.13165e-19	0.409473	0.0448399	0.322	266186	57826	1.45e-10	0.295957	0.0453858
Nausea with vomiting, unspecified	45606796	1.33923e-18	0.139443	0.0156974	0.233	266186	57826	7.75e-05	0.0631751	0.0159214
Opioid dependence in remission	432301	1.3536e-18	0.520594	0.0571011	0.298	266186	57826	0.000341	0.211132	0.0581769
Cachexia	35211413	1.80468e-18	0.624458	0.0690427	0.37	266186	57826	1.53e-08	0.407566	0.0707087
Pleural effusion	254061	1.82896e-18	0.199159	0.0224143	0.268	266186	57826	1.01e-08	0.130984	0.0226699
Seropositive rheumatoid arthritis	4035611	2.06047e-18	0.428392	0.0475809	0.304	266186	57826	2.27e-17	0.416085	0.0477619
Unspecified abdominal pain	45568114	2.23996e-18	0.106141	0.0120731	0.23	266186	57826	0.000104	0.0475856	0.0122334
Leukocytosis	438398	2.34031e-18	0.163731	0.0185206	0.246	266186	57826	3.94e-05	0.077628	0.018785
Fever, unspecified	35211387	3.1803e-18	0.146973	0.0167133	0.236	266186	57826	1.07e-07	0.0904788	0.0169191
Other disorders of phosphorus metabolism	45547663	3.83757e-18	0.295805	0.0334226	0.298	266186	57826	1.32e-08	0.195027	0.0339016
Fever	437663	3.92803e-18	0.132049	0.0150807	0.234	266186	57826	1.45e-06	0.0739566	0.0152781
Shortness of breath	45534422	4.90698e-18	0.108334	0.0124464	0.241	266186	57826	0.000989	0.0416853	0.0126299
Depressive disorder	440383	4.96888e-18	0.106777	0.0122707	0.227	266186	57826	0.44708	0.00954095	0.0125429
Hypoxemia	45573007	5.94021e-18	0.211834	0.0241848	0.272	266186	57826	8.74e-06	0.109806	0.0245191
Noninfective gastroenteritis and colitis, unspecified	35208274	6.01277e-18	0.170455	0.0195023	0.237	266186	57826	4.6e-08	0.10862	0.0197189
Other stimulant dependence, uncomplicated	45595876	6.13327e-18	0.594316	0.0663911	0.323	266186	57826	0.000396	0.243105	0.0677
Severe sepsis without septic shock	45548977	6.13804e-18	0.409883	0.0463011	0.316	266186	57826	1.93e-10	0.3042	0.0469207
Candidal stomatitis	35205820	7.32726e-18	0.344363	0.0390057	0.274	266186	57826	1.78e-06	0.193361	0.0399354
Disorder of teeth AND/OR supporting structures	201603	7.3509e-18	0.191901	0.0220058	0.269	266186	57826	0.00346089	0.0657846	0.022407
Encephalopathy, unspecified	45571836	7.59864e-18	0.330113	0.0375637	0.304	266186	57826	2.16e-07	0.199818	0.0380697
Other psychoactive substance dependence, uncomplicated	45542830	8.62335e-18	0.466054	0.0527142	0.316	266186	57826	0.00280002	0.162554	0.0538941
Nutritional anemia, unspecified	35206710	1.15892e-17	0.388093	0.0442566	0.312	266186	57826	3.51e-11	0.302288	0.0448056
Acute kidney failure with tubular necrosis	35209269	1.22743e-17	0.371468	0.0424857	0.32	266186	57826	4.93e-11	0.286903	0.0429273
Centrilobular emphysema	35208020	1.32151e-17	0.389429	0.044506	0.316	266186	57826	0.00184415	0.142455	0.0453756
Bipolar disorder, unspecified	44822981	1.47855e-17	0.313019	0.0358792	0.271	266186	57826	0.00796839	0.097914	0.0366587
Opioid dependence, in remission	45605459	1.49853e-17	0.526482	0.0595689	0.297	266186	57826	0.000238	0.225726	0.0605676
Centriacinar emphysema	4286497	1.52048e-17	0.387317	0.0443534	0.316	266186	57826	0.00207042	0.140399	0.0452238
Dysplasia of anus	44829052	2.02592e-17	1.05085	0.119989	0.467	266186	57826	0.299065	0.132089	0.127048
Infection due to Escherichia coli	440320	2.40233e-17	0.297094	0.0343598	0.284	266186	57826	3.02e-09	0.208953	0.0347477
Type 2 diabetes mellitus with hyperglycemia	45605405	2.61954e-17	0.149444	0.0175022	0.277	266186	57826	3.68e-10	0.111261	0.0176379
Hypoxemia	437390	3.32757e-17	0.193116	0.0225976	0.267	266186	57826	0.000134	0.0880803	0.0229368
Elevated white blood cell count, unspecified	45537933	3.83067e-17	0.170265	0.0199812	0.247	266186	57826	3.35e-05	0.0844764	0.0202451
Rheumatoid arthritis with rheumatoid factor of multiple sites without organ or systems involvement	45553045	3.92098e-17	0.510978	0.0588106	0.321	266186	57826	5.62e-17	0.509609	0.0589654
Poisoning by drug AND/OR medicinal substance	438028	4.7578e-17	0.3017	0.0351717	0.27	266186	57826	0.00106198	0.118277	0.0358405
Chest pain, unspecified	45534424	4.88036e-17	0.10021	0.011886	0.242	266186	57826	0.00311953	0.0357289	0.0120671
Acute kidney failure, unspecified	44826731	6.58786e-17	0.249936	0.0294636	0.303	266186	57826	1.24e-06	0.146555	0.0299617
Adult failure to thrive syndrome	438567	7.70353e-17	0.42918	0.0501795	0.324	266186	57826	5.93e-09	0.302149	0.0510399
Cannabis abuse, unspecified	44822988	7.71519e-17	0.37376	0.043835	0.313	266186	57826	0.0258699	0.10042	0.044821
Benign neoplasm of skin	138102	7.91894e-17	-0.155852	0.0189453	0.176	266186	57826	3.67e-15	-0.148045	0.0190484
Acute tubular necrosis	444044	1.15478e-16	0.339068	0.0400679	0.313	266186	57826	5.79e-10	0.25476	0.0404975
Melanocytic nevus	4271013	1.48271e-16	-0.15036	0.0184321	0.172	266186	57826	2.17e-13	-0.134494	0.018527
Psychoactive substance-induced intoxication	607217	1.52323e-16	0.679168	0.0796631	0.376	266186	57826	1.2e-05	0.360259	0.0810552
Old myocardial infarction	314666	1.80408e-16	0.204707	0.0245362	0.28	266186	57826	3.8e-06	0.115626	0.0248379
Melanocytic nevi, unspecified	35206565	1.91849e-16	-0.150328	0.0184976	0.172	266186	57826	3.43e-13	-0.133841	0.0185925
Nutritional anemia	4280354	2.18889e-16	0.360326	0.0428655	0.304	266186	57826	7.08e-10	0.272314	0.0434274
Periapical abscess	4025325	2.61888e-16	0.239333	0.0287304	0.268	266186	57826	0.00022	0.108496	0.02915
Cytomegaloviral disease, unspecified	35205781	2.76996e-16	0.809726	0.0952109	0.388	266186	57826	3.11e-12	0.704458	0.0978832
Pneumonitis due to inhalation of food and vomit	35208059	4.44429e-16	0.345166	0.041516	0.298	266186	57826	3.23e-07	0.217423	0.0419686
Toxic encephalopathy	373764	4.83741e-16	0.377877	0.0454719	0.311	266186	57826	6.5e-06	0.210181	0.0460304
Dyspnea	312437	5.85144e-16	0.090123	0.011098	0.236	266186	57826	0.0198557	0.0262638	0.011265
Cytomegaloviral disease	44829759	6.69619e-16	0.94258	0.112461	0.425	266186	57826	2.05e-08	0.676945	0.118013
Other specified drug-induced mental disorders	44834583	7.15635e-16	0.825546	0.0985227	0.39	266186	57826	3.02e-06	0.477775	0.100364
Weakness	45602032	8.02549e-16	0.141039	0.0173529	0.254	266186	57826	7.45e-06	0.0789988	0.0175436
Mental disorder due to drug	40483111	8.18484e-16	0.603649	0.0725424	0.348	266186	57826	0.000289	0.272028	0.0740456
Other nonspecific abnormal finding of lung field	45577823	9.62638e-16	0.12801	0.0158168	0.251	266186	57826	0.00813807	0.0426224	0.0160665
Chronic pain syndrome	440704	1.06073e-15	0.187536	0.0230677	0.251	266186	57826	0.00181681	0.0734182	0.0234212
Abnormal findings on diagnostic imaging of lung	437677	1.13966e-15	0.127589	0.0158061	0.251	266186	57826	0.00915918	0.0419467	0.0160565
Alcohol use, unspecified with intoxication, unspecified	45552432	1.25027e-15	0.469017	0.0571294	0.339	266186	57826	6.8e-06	0.264027	0.0578825
Deficiency of macronutrients	433163	1.26608e-15	0.342536	0.0418381	0.29	266186	57826	1.91e-07	0.224595	0.0424996
Schizophrenia, unspecified	35207131	1.37544e-15	0.351063	0.0430532	0.319	266186	57826	0.00495882	0.12434	0.0439571
Dorsalgia, unspecified	35208971	1.39488e-15	0.109056	0.0135689	0.238	266186	57826	0.00262971	0.041486	0.0137591
Pneumocystosis	438350	2.07098e-15	1.03674	0.127122	0.475	266186	57826	0.0251698	0.305848	0.136214
Old myocardial infarction	35207702	2.34584e-15	0.207401	0.0258304	0.28	266186	57826	5.61e-06	0.119541	0.0261307
Mental disorder, not otherwise specified	35207292	2.51788e-15	0.387653	0.0476744	0.284	266186	57826	0.000143	0.18693	0.0485514
Methicillin resistant Staphylococcus aureus infection	440940	2.76649e-15	0.354457	0.0437756	0.288	266186	57826	1.72e-05	0.193838	0.0445199
Mental disorder	432586	2.83466e-15	0.334202	0.041298	0.272	266186	57826	0.000682	0.1445	0.0421251
Urinary tract infectious disease	81902	2.92111e-15	0.101647	0.0128116	0.229	266186	57826	4.76e-05	0.0527415	0.012935
Alcohol abuse, unspecified	44828841	3.38842e-15	0.238274	0.0297956	0.29	266186	57826	0.774758	0.00876365	0.0306097
Atelectasis	261880	3.68636e-15	0.158562	0.0199512	0.264	266186	57826	0.000152	0.0769796	0.020222
Unspecified septicemia	44823969	3.69113e-15	0.380317	0.0471929	0.309	266186	57826	8.11e-08	0.261693	0.0480053
Alcohol abuse with intoxication, unspecified	45557154	4.13504e-15	0.336538	0.0420045	0.311	266186	57826	0.00273741	0.128849	0.0427022
Bacteremia	45587526	5.53245e-15	0.279168	0.0350609	0.289	266186	57826	1.49e-06	0.172993	0.0355403
Syphilis, unspecified	44821701	6.49748e-15	0.723143	0.0905741	0.432	266186	57826	0.158077	0.134467	0.0949746
Vomiting, unspecified	45602008	6.51501e-15	0.188775	0.0238878	0.247	266186	57826	3.45e-05	0.100924	0.0241954
Thrombocytopenic disorder	432870	7.66858e-15	0.181158	0.0230141	0.26	266186	57826	1.99e-06	0.111701	0.0233141
Portal hypertension	35208365	7.80873e-15	0.404075	0.0507122	0.316	266186	57826	5.57e-08	0.283491	0.0513198
Unspecified Escherichia coli [E. coli] as the cause of diseases classified elsewhere	45571486	8.92853e-15	0.304352	0.038438	0.284	266186	57826	4.37e-08	0.215788	0.0388467
Portal hypertension	192680	9.08135e-15	0.38555	0.0485478	0.312	266186	57826	1.19e-07	0.26447	0.0491644
Pneumonitis due to inhaled substance	4187218	9.6315e-15	0.331388	0.0418532	0.295	266186	57826	1.22e-06	0.208205	0.0423438
Other psychoactive substance use, unspecified with intoxication, uncomplicated	45566825	9.94891e-15	0.926522	0.115818	0.431	266186	57826	1.59e-06	0.574383	0.117575
Cellulitis of left upper limb	45533630	1.1835e-14	0.390191	0.0491307	0.278	266186	57826	1.28e-07	0.267463	0.0496868
Depressive disorder, not elsewhere classified	44833421	1.19955e-14	0.110964	0.0142838	0.233	266186	57826	0.552035	0.00867305	0.014576
Cellulitis of left upper limb	759860	1.39762e-14	0.38661	0.0488241	0.277	266186	57826	2.02e-07	0.261528	0.0493954
Hyperglycemia due to type 2 diabetes mellitus	37016349	1.4021e-14	0.137891	0.017766	0.273	266186	57826	3.17e-08	0.0996174	0.0179011
Other disorders of electrolyte and fluid balance, not elsewhere classified	35207100	1.60187e-14	0.320064	0.0407768	0.289	266186	57826	1.11e-07	0.222168	0.0412515
Candidiasis of the esophagus	28974	1.71093e-14	0.502812	0.0636536	0.334	266186	57826	0.000101	0.260067	0.0659838
Anemia in chronic kidney disease	45768812	1.8055e-14	0.230085	0.0296119	0.307	266186	57826	3.02e-10	0.190519	0.0299148
Acute exacerbation of chronic obstructive bronchitis	46270376	1.87363e-14	0.383949	0.0489768	0.32	266186	57826	0.00360211	0.145997	0.0497453
Heart failure, unspecified	35207793	1.89141e-14	0.168015	0.0217107	0.279	266186	57826	2.45e-06	0.104014	0.0219318
Disorder of fluid AND/OR electrolyte	441830	2.08512e-14	0.286567	0.0367483	0.284	266186	57826	3.71e-07	0.191531	0.0371991
Post-traumatic stress disorder, unspecified	45600746	2.10664e-14	0.17808	0.0229844	0.235	266186	57826	0.0994146	0.0387008	0.0234225
Adult failure to thrive	45602035	2.26237e-14	0.418552	0.0534531	0.323	266186	57826	8.1e-08	0.296299	0.0542948
Other viral infections of unspecified site	35205803	2.7284e-14	0.537195	0.068503	0.345	266186	57826	2.06e-08	0.400604	0.0699502
Tachycardia	444070	2.93795e-14	0.123522	0.0161154	0.236	266186	57826	0.00169519	0.0514745	0.0163425
Asthenia	437113	3.10764e-14	0.12791	0.0167068	0.251	266186	57826	6.17e-05	0.0679528	0.0168894
Epilepsy	380378	3.30314e-14	0.225384	0.0292181	0.256	266186	57826	2.91e-05	0.124882	0.0296086
Altered mental status	44829294	3.73119e-14	0.347421	0.0448589	0.3	266186	57826	6.58e-05	0.183988	0.0455747
Dental caries	133228	3.73187e-14	0.178508	0.0232949	0.267	266186	57826	0.0607842	0.0446782	0.0237575
Candidiasis of mouth	44835646	3.94459e-14	0.409316	0.0526308	0.296	266186	57826	0.00291511	0.164489	0.0546956
Disorder of biliary tract	197917	3.97847e-14	0.283486	0.0367486	0.279	266186	57826	5.83e-08	0.204218	0.0371295
End-stage renal disease	193782	4.00927e-14	0.282709	0.0367905	0.323	266186	57826	3.7e-11	0.249735	0.0372243
Drug resistance	4150981	4.20293e-14	0.403739	0.0521045	0.313	266186	57826	3.13e-08	0.298085	0.0529058
Localized enlarged lymph nodes	4168700	4.23011e-14	0.176466	0.0230608	0.249	266186	57826	6.97e-07	0.116874	0.023356
Polyneuropathy	4174262	4.45188e-14	0.136902	0.0179761	0.25	266186	57826	0.000753	0.061634	0.0182178
Polyneuropathy, unspecified	35207458	4.52471e-14	0.138987	0.0182513	0.25	266186	57826	0.00047	0.064936	0.0184891
Localized enlarged lymph nodes	35211397	4.5582e-14	0.176596	0.0231073	0.249	266186	57826	6.05e-07	0.117751	0.0234001
Tachycardia, unspecified	35211261	5.35405e-14	0.13098	0.0172523	0.236	266186	57826	0.00085	0.0585739	0.0174888
Pleural effusion, not elsewhere classified	35208081	5.66449e-14	0.189568	0.0248951	0.267	266186	57826	1.03e-06	0.123961	0.0251592
Other cirrhosis of liver	45581912	5.73189e-14	0.434239	0.0563189	0.328	266186	57826	7.36e-07	0.288318	0.057293
Obstructive chronic bronchitis with (acute) exacerbation	44821986	5.83376e-14	0.38933	0.0506276	0.322	266186	57826	0.00457167	0.146992	0.0514145
Disorder of intestine	201618	6.4878e-14	0.124504	0.0164648	0.233	266186	57826	1.24e-05	0.0730435	0.016634
Heart failure	316139	6.51362e-14	0.161407	0.0213125	0.277	266186	57826	6.25e-06	0.0978615	0.0215328
Metabolic encephalopathy	372892	7.47417e-14	0.317273	0.0415627	0.302	266186	57826	1.13e-06	0.206632	0.0419106
Disorder of brain	372887	7.59965e-14	0.179062	0.023652	0.265	266186	57826	6.88e-05	0.0960385	0.0239715
Posttraumatic stress disorder	436676	8.60463e-14	0.159892	0.0211779	0.235	266186	57826	0.351907	0.0201518	0.021617
Hemangioma of skin and subcutaneous tissue	198400	9.4487e-14	-0.168158	0.0229094	0.175	266186	57826	2.78e-11	-0.151219	0.0230105
Cutaneous abscess of right upper limb	45543356	1.08171e-13	0.688442	0.0889946	0.342	266186	57826	8.88e-07	0.454481	0.0902156
Chronic kidney disease due to hypertension	44782429	1.23435e-13	0.158951	0.0212364	0.281	266186	57826	1.97e-07	0.112317	0.0214448
Anemia in chronic kidney disease	45557089	1.23664e-13	0.227686	0.0302988	0.307	266186	57826	1.2e-09	0.188116	0.0306008
Metabolic encephalopathy	45538147	1.24934e-13	0.319755	0.0422671	0.304	266186	57826	1.25e-06	0.209303	0.0426186
Condyloma acuminatum	44828697	1.30766e-13	0.442104	0.057984	0.305	266186	57826	0.013713	0.151395	0.0608821
Bacterial pneumonia	257315	1.32404e-13	0.361115	0.04767	0.31	266186	57826	1.45e-05	0.21346	0.0486
Other specified disorders of teeth and supporting structures	37200607	1.4192e-13	0.235372	0.0313078	0.27	266186	57826	0.000359	0.114135	0.0317353
Seizure	377091	1.57364e-13	0.178485	0.0238656	0.248	266186	57826	0.000757	0.0820214	0.0242102
Secondary thrombocytopenia	40321716	1.81751e-13	0.348308	0.046232	0.299	266186	57826	1.14e-07	0.252618	0.0468806
Continuous opioid dependence	440693	1.9752e-13	0.483228	0.0637262	0.31	266186	57826	0.00618513	0.179991	0.0650512
Bipolar affective disorder, current episode depression	439254	2.48961e-13	0.342282	0.0455812	0.268	266186	57826	0.0028144	0.139965	0.0463954
Hemangioma of skin and subcutaneous tissue	45547580	2.5337e-13	-0.173258	0.0240479	0.173	266186	57826	1.13e-10	-0.153623	0.0241488
Pancytopenia	432881	2.81956e-13	0.339745	0.0454912	0.3	266186	57826	5.33e-07	0.23531	0.0462367
Hypertensive chronic kidney disease with stage 1 through stage 4 chronic kidney disease, or unspecified chronic kidney disease	35207672	2.83615e-13	0.156981	0.0212943	0.28	266186	57826	3.24e-07	0.110584	0.0215024
Opioid type dependence, continuous	44824126	3.2786e-13	0.489015	0.0650697	0.31	266186	57826	0.00763599	0.179131	0.0664454
Transplanted kidney present	42539502	3.72177e-13	0.394016	0.0529666	0.324	266186	57826	1.29e-13	0.406012	0.0535049
Alcohol dependence with withdrawal, unspecified	45533065	3.82957e-13	0.389358	0.0523328	0.31	266186	57826	0.00181477	0.166956	0.0530131
Surgical operation with transplant of whole organ causing abnormal patient reaction, or later complication, without mention of misadventure at time of operation	44830684	4.04971e-13	0.785501	0.104979	0.415	266186	57826	4.29e-13	0.791283	0.105857
Epilepsy, unspecified, not intractable, without status epilepticus	45571800	4.12878e-13	0.233443	0.0316348	0.256	266186	57826	4.59e-05	0.131795	0.0320298
Coronary artery graft present	42537730	4.29697e-13	0.200285	0.0272793	0.274	266186	57826	9e-07	0.136393	0.027524
Hypocalcemia	435510	4.38299e-13	0.246892	0.0334931	0.274	266186	57826	1.44e-06	0.165303	0.0339084
Low grade squamous intraepithelial lesion on cervical Papanicolaou smear	45773176	4.43455e-13	0.375232	0.0502744	0.244	266186	57826	5.97e-05	0.211809	0.0519342
Restlessness and agitation	35211361	4.82334e-13	0.362237	0.0489293	0.301	266186	57826	0.00370558	0.146025	0.0498719
Presence of coronary angioplasty implant and graft	35225418	4.90468e-13	0.200127	0.0273258	0.275	266186	57826	9.58e-07	0.136284	0.0275712
Hypocalcemia	45561991	5.12172e-13	0.26885	0.0365274	0.278	266186	57826	1.01e-06	0.183124	0.0369795
Generalized abdominal pain	45558455	6.00736e-13	0.147515	0.0202689	0.239	266186	57826	8.15e-05	0.0812093	0.020494
Chronic ulcer of foot	4181965	6.42873e-13	0.260891	0.0356691	0.295	266186	57826	2.32e-07	0.188622	0.0360427
Disorder affecting transplanted structure	201461	8.06986e-13	0.612611	0.0828149	0.359	266186	57826	4.63e-13	0.623528	0.0833808
Abdominal pain	200219	8.21708e-13	0.0776816	0.0108212	0.227	266186	57826	0.0797568	0.0192406	0.0109733
Atherosclerosis of coronary artery without angina pectoris	764123	8.59612e-13	0.109957	0.0152942	0.253	266186	57826	0.000329	0.0556338	0.0154492
Acute hepatitis C	192242	9.69233e-13	0.499023	0.0681444	0.353	266186	57826	0.00826429	0.186752	0.0700956
Restlessness and agitation	4168212	1.00483e-12	0.355658	0.0487329	0.299	266186	57826	0.00508746	0.140331	0.049666
Thrombocytopenia, unspecified	35206772	1.08634e-12	0.179235	0.0248587	0.26	266186	57826	5.16e-06	0.115564	0.0251511
Chronic kidney disease, stage 4 (severe)	35209277	1.46596e-12	0.270577	0.0376074	0.311	266186	57826	1.08e-09	0.234669	0.0379597
End stage renal disease	44827889	1.4815e-12	0.404977	0.0560734	0.355	266186	57826	1.11e-11	0.392793	0.0567209
Cirrhosis - non-alcoholic	194692	1.48555e-12	0.375529	0.0518606	0.318	266186	57826	1.91e-05	0.22895	0.0528382
Alcoholic cirrhosis	196463	1.51227e-12	0.425334	0.0586819	0.333	266186	57826	2.84e-05	0.252445	0.0594874
Sepsis	44820254	1.56677e-12	0.401361	0.0553369	0.31	266186	57826	4.31e-06	0.263389	0.0563941
Periapical abscess without sinus	35208141	1.57235e-12	0.243524	0.0338437	0.264	266186	57826	0.00105194	0.113234	0.0342868
Chronic pain syndrome	45562109	1.98824e-12	0.173602	0.0243584	0.247	266186	57826	0.00984277	0.0640337	0.0246931
Anxiety disorder	442077	2.25499e-12	0.0822868	0.0116819	0.211	266186	57826	0.85477	0.00217933	0.0119054
Kidney transplant status	35225404	2.31435e-12	0.395891	0.0551304	0.326	266186	57826	6.08e-13	0.410465	0.0556583
Disorder of plasma protein metabolism	45770886	2.36794e-12	0.266705	0.0373251	0.276	266186	57826	1.63e-07	0.200425	0.0377452
Methicillin resistant Staphylococcus aureus infection as the cause of diseases classified elsewhere	45571485	2.37147e-12	0.42377	0.058789	0.305	266186	57826	1.26e-05	0.264484	0.059575
Type 2 diabetes mellitus with diabetic polyneuropathy	45557113	2.50322e-12	0.175354	0.0247571	0.282	266186	57826	8.17e-07	0.124019	0.0249535
Atelectasis	45591566	2.54018e-12	0.156658	0.0221394	0.264	266186	57826	0.000784	0.0756861	0.0224251
Atherosclerotic heart disease of native coronary artery without angina pectoris	45586572	3.21226e-12	0.107251	0.0153118	0.253	266186	57826	0.000533	0.0537041	0.0154654
Fluid overload, unspecified	45576480	3.28343e-12	0.243878	0.0344687	0.297	266186	57826	1.21e-06	0.170869	0.0348268
Benign neoplasm of skin of trunk	136057	3.45286e-12	-0.180323	0.0263584	0.171	266186	57826	4.51e-11	-0.171627	0.0264769
Cellulitis of right lower limb	45581925	4.29946e-12	0.21393	0.0304031	0.262	266186	57826	0.000138	0.11819	0.0307426
Dependence on supplemental oxygen	45600392	4.54913e-12	0.250831	0.0356305	0.282	266186	57826	6.93e-05	0.144505	0.0359731
Drug-induced immunodeficiency	4122339	4.55791e-12	0.3976	0.0558674	0.287	266186	57826	5.77e-12	0.397823	0.0561882
Psychostimulant dependence	443274	5.0365e-12	0.540871	0.075625	0.313	266186	57826	0.0184642	0.183384	0.0770026
Polyneuropathy due to type 2 diabetes mellitus	37017432	5.0489e-12	0.172202	0.024665	0.281	266186	57826	1.67e-06	0.119999	0.0248639
Cellulitis of right lower limb	759853	5.05803e-12	0.212675	0.0303277	0.262	266186	57826	0.000151	0.117193	0.0306657
End stage renal disease	45548653	5.07077e-12	0.268388	0.0382767	0.32	266186	57826	1.98e-09	0.235363	0.0387112
Dependence on supplemental oxygen	42873170	5.9109e-12	0.248308	0.0354681	0.282	266186	57826	8.9e-05	0.141673	0.0358119
Benign neoplasm of skin, site unspecified	44827601	6.23091e-12	-0.150303	0.0221564	0.176	266186	57826	1.16e-10	-0.141795	0.0222746
Unspecified convulsions	45558476	6.76659e-12	0.192247	0.0276118	0.249	266186	57826	0.000725	0.0952226	0.0279785
Alcoholic cirrhosis of liver without ascites	45605952	6.89768e-12	0.442869	0.0629591	0.336	266186	57826	3.05e-05	0.269687	0.0637544
Cirrhosis of liver without mention of alcohol	44832477	7.17703e-12	0.366476	0.0522722	0.316	266186	57826	4.66e-05	0.219622	0.0532492
Hematemesis	26727	7.43229e-12	0.295529	0.0422705	0.282	266186	57826	4.4e-05	0.176847	0.0427763
Chronic kidney disease stage 3	443597	7.74862e-12	0.141124	0.0204462	0.272	266186	57826	6.96e-07	0.103056	0.0206398
Chronic kidney disease stage 4	443612	8.04768e-12	0.249426	0.0359277	0.309	266186	57826	4.15e-09	0.215975	0.0362712
Hypertensive heart failure	444101	8.16357e-12	0.166567	0.0241102	0.281	266186	57826	0.000166	0.0922757	0.0243644
Hypertensive heart disease with heart failure	35207669	9.65353e-12	0.16617	0.0241382	0.281	266186	57826	0.000161	0.0925801	0.0243896
Ascites	200528	1.20418e-11	0.221374	0.0321393	0.271	266186	57826	1.19e-05	0.143906	0.0325302
Hypervolemia	434004	1.2302e-11	0.213378	0.0310455	0.287	266186	57826	6.89e-06	0.142364	0.0313676
Hypoglycemia, unspecified	35206889	1.2875e-11	0.240153	0.0348571	0.266	266186	57826	3.01e-06	0.166544	0.0352409
Generalized abdominal pain	197988	1.38626e-11	0.11997	0.0176008	0.236	266186	57826	0.0012219	0.0577765	0.0177966
Other ascites	45587499	1.40839e-11	0.243166	0.0353702	0.275	266186	57826	3.83e-06	0.167221	0.0357769
Constipation	75860	1.53231e-11	0.0886399	0.0130774	0.236	266186	57826	0.0165256	0.0317802	0.0132347
Immunodeficiency due to drugs	725254	1.54037e-11	0.394018	0.0568186	0.288	266186	57826	1.92e-11	0.394334	0.0571551
Anxiety disorder, unspecified	35207173	1.83054e-11	0.081202	0.0120372	0.211	266186	57826	0.964504	0.000546	0.0122635
Type 2 diabetes mellitus without complications	35206882	1.98946e-11	0.0849328	0.0126129	0.258	266186	57826	1.52e-05	0.0551231	0.0127117
Constipation, unspecified	45601182	2.12315e-11	0.099205	0.0147214	0.239	266186	57826	0.00338575	0.0437398	0.0148865
Other secondary thrombocytopenia	45576412	2.12416e-11	0.342713	0.0500137	0.298	266186	57826	8.89e-07	0.252917	0.0506293
Rheumatoid arthritis with rheumatoid factor, unspecified	35208750	2.33817e-11	0.452105	0.0657497	0.318	266186	57826	1.69e-10	0.433165	0.0660121
Schizoaffective disorder	4286201	2.90957e-11	0.30676	0.0452402	0.305	266186	57826	0.0565478	0.0885381	0.0461939
Bipolar I disorder	432876	2.9347e-11	0.346633	0.050841	0.28	266186	57826	0.007594	0.139755	0.0518595
Alkalosis	438730	3.10637e-11	0.345531	0.0508806	0.306	266186	57826	7.95e-06	0.2332	0.0514621
Acquired absence of organ	42537748	3.4301e-11	0.106332	0.0159333	0.234	266186	57826	0.000178	0.0604852	0.0160707
Suicidal ideation	44828587	3.49706e-11	0.281959	0.0417121	0.272	266186	57826	0.261574	0.0480442	0.0426578
Gastroesophageal reflux disease without esophagitis	4144111	3.796e-11	0.0732587	0.01105	0.228	266186	57826	0.00170689	0.0350287	0.0111519
Disorder in remission	35622958	4.03316e-11	0.282615	0.0419553	0.277	266186	57826	0.257207	0.0485349	0.0427009
Diarrhea	44824628	4.06757e-11	0.122239	0.0183567	0.235	266186	57826	0.0242209	0.0421267	0.0186384
Drug dependence in remission	43530680	4.16024e-11	0.529679	0.0776635	0.319	266186	57826	0.00556689	0.221725	0.0789718
Cutaneous abscess of left upper limb	45538563	4.22387e-11	0.610322	0.0890957	0.327	266186	57826	0.000122	0.354472	0.0904063
Nausea with vomiting	44828157	4.26027e-11	0.148793	0.0223142	0.241	266186	57826	0.006172	0.0621701	0.0226005
Viral hepatitis B without hepatic coma	198683	4.26764e-11	0.368903	0.0547298	0.324	266186	57826	0.163945	0.079634	0.056969
Bipolar I disorder, most recent episode (or current) unspecified	44827657	4.36128e-11	0.347939	0.0514881	0.282	266186	57826	0.00765566	0.141345	0.0524999
Acute hepatitis C without mention of hepatic coma	44832084	4.71065e-11	0.502502	0.0744364	0.358	266186	57826	0.0194074	0.180723	0.0766812
Dehydration	44828809	5.57209e-11	0.191396	0.0287916	0.259	266186	57826	0.000989	0.0968089	0.0291907
Acidosis	44828808	5.84619e-11	0.316878	0.0474547	0.311	266186	57826	0.00012	0.187418	0.0481866
Type 2 diabetes mellitus with hypoglycemia without coma	45591031	6.15457e-11	0.250974	0.0377795	0.305	266186	57826	5.37e-07	0.193063	0.038067
Other emphysema	44826677	6.35849e-11	0.333216	0.0499237	0.31	266186	57826	0.0383918	0.106001	0.0508755
Psychoactive substance-induced organic mood disorder	444038	6.47176e-11	0.476212	0.0709355	0.332	266186	57826	0.0189473	0.17139	0.0723888
Hypoglycemia due to type 2 diabetes mellitus	45757363	6.53393e-11	0.257625	0.0388139	0.304	266186	57826	5e-07	0.198981	0.0391075
Type 2 diabetes mellitus without complication	4193704	6.55166e-11	0.0796922	0.0121602	0.258	266186	57826	6.97e-05	0.0488546	0.0122571
Type 2 diabetes mellitus with diabetic chronic kidney disease	45595797	6.58342e-11	0.158618	0.0240587	0.291	266186	57826	7.08e-07	0.121155	0.0242556
Backache	134736	8.60902e-11	0.0768898	0.0118047	0.233	266186	57826	0.433904	0.00938454	0.0119872
Other disorders of plasma-protein metabolism, not elsewhere classified	45600678	8.66714e-11	0.271344	0.0410109	0.275	266186	57826	1.48e-06	0.20255	0.041487
Opioid type dependence, in remission	44829933	8.70126e-11	0.590156	0.0876581	0.321	266186	57826	0.00897586	0.236413	0.0892731
Benign neoplasm of skin of trunk, except scrotum	44824063	8.92703e-11	-0.181642	0.028504	0.171	266186	57826	8.09e-10	-0.173009	0.0286272
Nonspecific elevation of levels of transaminase and lactic acid dehydrogenase [LDH]	35211421	9.17525e-11	0.216401	0.0328618	0.261	266186	57826	0.000182	0.12571	0.0332795
Chronic viral hepatitis B without delta-agent	439674	1.05602e-10	0.460152	0.0695653	0.354	266186	57826	0.0246852	0.163635	0.0723058
Other seborrheic keratosis	45596388	1.13477e-10	-0.108552	0.0169551	0.195	266186	57826	1.24e-08	-0.0964184	0.01704
Gangrene, not elsewhere classified	45605873	1.15328e-10	0.412163	0.0624123	0.328	266186	57826	4.32e-07	0.323954	0.062922
Drug abuse, continuous	4145220	1.16291e-10	0.315679	0.0480141	0.304	266186	57826	0.55224	0.0291858	0.0490179
Hyposmolality and/or hyponatremia	44822952	1.20627e-10	0.23337	0.0356578	0.278	266186	57826	0.000161	0.137754	0.0361674
Acute ischemic heart disease	319844	1.27663e-10	0.299378	0.0457001	0.311	266186	57826	8.72e-06	0.207738	0.0461365
Gonorrhea	433417	1.34644e-10	0.520238	0.0783728	0.315	266186	57826	0.0294111	0.181121	0.0823466
Gastro-esophageal reflux disease without esophagitis	35208190	1.4697e-10	0.071254	0.011089	0.227	266186	57826	0.00227227	0.0341942	0.0111891
Bacteremia	44837445	1.48011e-10	0.418254	0.0636098	0.319	266186	57826	1.97e-05	0.281711	0.0649297
Other benign neoplasm of skin, unspecified	35206569	1.48941e-10	-0.190102	0.0302327	0.168	266186	57826	2.39e-09	-0.178189	0.0303741
Other pancytopenia	45595770	1.52959e-10	0.319471	0.0488405	0.296	266186	57826	7.27e-06	0.225612	0.0495686
Unspecified immunity deficiency	44821802	1.55985e-10	0.544588	0.0822752	0.327	266186	57826	1.33e-05	0.379649	0.0852983
Disorder of transplanted kidney	199991	1.64803e-10	0.439167	0.0670459	0.339	266186	57826	3.45e-11	0.460106	0.0676844
Bacterial infection due to Klebsiella pneumoniae	436339	1.71973e-10	0.354994	0.0543569	0.308	266186	57826	3.61e-07	0.284203	0.0548782
Candidal esophagitis	45595618	1.7625e-10	0.475596	0.07239	0.324	266186	57826	0.000443	0.265913	0.0745571
Hepatic failure	4245975	2.23363e-10	0.344354	0.0530785	0.304	266186	57826	2.52e-05	0.229251	0.0536454
Poisoning by unspecified narcotics, accidental (unintentional), initial encounter	45560708	2.53932e-10	0.653197	0.0996726	0.354	266186	57826	0.000142	0.391363	0.100845
Other toxic encephalopathy	766362	2.58497e-10	0.49971	0.0769489	0.35	266186	57826	3.53e-06	0.366361	0.0775373
Kidney replaced by transplant	44821546	2.60384e-10	0.512219	0.0786531	0.337	266186	57826	1.59e-10	0.52307	0.0793329
Solitary nodule of lung	4142875	2.74654e-10	0.121894	0.0191534	0.247	266186	57826	0.175043	0.0264184	0.0194469
Mild protein-calorie malnutrition (weight for age 75-89 percent of standard)	4096196	2.87433e-10	0.368215	0.0569961	0.302	266186	57826	3.82e-06	0.270617	0.0575614
Chronic alcoholism in remission	439005	3.21683e-10	0.248732	0.0388684	0.276	266186	57826	0.174151	0.0539406	0.0395509
Cellulitis of left lower limb	45567343	3.22348e-10	0.190907	0.0299341	0.258	266186	57826	0.00160632	0.0961721	0.0302746
Chronic kidney disease due to type 2 diabetes mellitus	43531578	3.62436e-10	0.155216	0.0245213	0.288	266186	57826	2.89e-06	0.116489	0.0247243
Senile hyperkeratosis	141932	3.67028e-10	-0.100095	0.0160674	0.197	266186	57826	1.47e-08	-0.0910024	0.0161517
Elevated level of transaminase and lactic acid dehydrogenase	436238	3.88808e-10	0.206985	0.0325633	0.259	266186	57826	0.000441	0.116888	0.0329802
Impaired fasting glycemia	4308509	4.0734e-10	-0.135684	0.02195	0.195	266186	57826	1.22e-09	-0.132453	0.0220295
Hypoglycemia	24609	4.22778e-10	0.188891	0.0298228	0.255	266186	57826	4.92e-05	0.123474	0.0301456
Peripheral vascular disease	321052	4.47972e-10	0.142411	0.0226272	0.269	266186	57826	0.00315643	0.067781	0.0228634
Alcohol dependence, in remission	45581405	4.48945e-10	0.261619	0.0411844	0.277	266186	57826	0.086898	0.0719893	0.0418502
Respiratory failure	4256228	4.60757e-10	0.232796	0.0367607	0.282	266186	57826	0.00252622	0.113188	0.0371976
Amphetamine or related acting sympathomimetic abuse, unspecified	44828842	4.626e-10	0.559218	0.0866115	0.319	266186	57826	0.0232968	0.202142	0.0880862
Unspecified complication of kidney transplant	45546763	4.83022e-10	0.663733	0.103117	0.372	266186	57826	2.17e-10	0.683879	0.104056
Acute pancreatitis	199074	4.86915e-10	0.218933	0.0346342	0.272	266186	57826	0.00160058	0.11154	0.0350746
Lobar pneumonia	4133224	5.02e-10	0.263736	0.0415988	0.272	266186	57826	5.42e-05	0.172221	0.0421436
Cellulitis of left lower limb	759852	5.0848e-10	0.188269	0.0298632	0.257	266186	57826	0.00203968	0.0937886	0.0302025
Unspecified nonpsychotic mental disorder	44831094	5.10997e-10	0.328868	0.0516658	0.275	266186	57826	0.0616753	0.0994946	0.0528897
Lobar pneumonia, unspecified organism	35207953	5.1517e-10	0.264224	0.0417016	0.272	266186	57826	5.07e-05	0.17329	0.0422423
Dysphagia	31317	5.37616e-10	0.10389	0.0166212	0.237	266186	57826	0.000671	0.057302	0.0167848
Gangrenous disorder	439928	5.47924e-10	0.374219	0.058967	0.321	266186	57826	2.73e-06	0.283648	0.059488
Mild protein-calorie malnutrition	35206969	5.54262e-10	0.363401	0.0571918	0.301	266186	57826	4.98e-06	0.268143	0.0577333
Schizoaffective disorder, unspecified	35207139	5.62438e-10	0.336982	0.0532037	0.308	266186	57826	0.059458	0.102946	0.054293
Wheezing	35211277	6.146e-10	0.160904	0.0256936	0.245	266186	57826	0.0034	0.0765879	0.026001
Tubulointerstitial nephritis	4177206	6.50483e-10	0.223536	0.0355723	0.25	266186	57826	5.48e-05	0.146341	0.035882
Solitary pulmonary nodule	45534479	6.57582e-10	0.124684	0.0200174	0.248	266186	57826	0.178295	0.0273983	0.0203183
Systemic lupus erythematosus, unspecified	35208827	6.95569e-10	0.283318	0.0449805	0.265	266186	57826	5.35e-09	0.268946	0.0451775
Wheezing	314754	7.30234e-10	0.140486	0.0225717	0.243	266186	57826	0.0202195	0.0533171	0.0228712
Cocaine dependence in remission	432302	7.63464e-10	0.433233	0.0689365	0.358	266186	57826	0.231157	0.0848758	0.0706254
Other seborrheic keratosis	44829184	8.1451e-10	-0.131858	0.0216906	0.193	266186	57826	2.87e-09	-0.128169	0.0217968
Sedative, hypnotic AND/OR anxiolytic-related disorder	4193868	8.19084e-10	0.521087	0.0817735	0.291	266186	57826	0.00953547	0.218416	0.0830631
Cannabis dependence, uncomplicated	45586200	9.00668e-10	0.373441	0.0594376	0.293	266186	57826	0.0558453	0.116571	0.0605184
Bronchitis, not specified as acute or chronic	35208013	9.02116e-10	0.137455	0.0222046	0.233	266186	57826	0.00507443	0.0632247	0.0224563
Cocaine dependence, unspecified	44826514	9.55829e-10	0.416257	0.0666902	0.36	266186	57826	0.592936	0.0366615	0.068473
Scabies	35205998	1.0397e-09	0.433981	0.0690951	0.302	266186	57826	0.000223	0.26375	0.0702844
Bipolar I disorder, most recent episode (or current) depressed, unspecified	44836965	1.10833e-09	0.367411	0.0587047	0.279	266186	57826	0.0108534	0.153622	0.0596746
Rhabdomyolysis	45557929	1.34911e-09	0.345481	0.0557475	0.306	266186	57826	0.00124888	0.184465	0.0565176
Other specified disorders of biliary tract	44822042	1.51625e-09	0.430338	0.0692549	0.31	266186	57826	2.47e-06	0.337359	0.0701153
Disorder of lung	257907	1.55662e-09	0.135658	0.0222572	0.258	266186	57826	0.0374477	0.0471234	0.022575
Opioid abuse, continuous	44822989	1.58521e-09	0.571303	0.0915584	0.335	266186	57826	0.0137518	0.232431	0.0931911
Alkalosis	35207095	1.61633e-09	0.335857	0.0544666	0.303	266186	57826	4.51e-05	0.22779	0.0550416
Headache	378253	1.65635e-09	0.0692568	0.0114529	0.226	266186	57826	0.127169	0.0176904	0.0115883
Acidosis, unspecified	37402367	1.68907e-09	0.288676	0.0470289	0.302	266186	57826	1.32e-05	0.209664	0.0474948
Atherosclerosis of aorta	312934	1.73799e-09	0.174914	0.0287117	0.272	266186	57826	0.000239	0.107117	0.0289567
Sedative, hypnotic or anxiolytic abuse, uncomplicated	45562010	1.74324e-09	0.590582	0.0941816	0.302	266186	57826	0.00840638	0.25662	0.0958119
Contusion of trunk	195977	1.836e-09	0.370148	0.0599519	0.283	266186	57826	1.54e-06	0.296461	0.0604187
Mixed disorder of acid-base balance	35207096	1.84199e-09	0.414513	0.0673183	0.331	266186	57826	5.7e-05	0.278283	0.0680852
Surgical operation with transplant of whole organ as the cause of abnormal reaction of the patient, or of later complication, without mention of misadventure at the time of the procedure	35224804	1.97592e-09	0.472536	0.076683	0.34	266186	57826	1.4e-09	0.48078	0.0772771
Benign neoplasm of soft tissue	442105	2.03622e-09	-0.235423	0.0401824	0.178	266186	57826	8.8e-09	-0.227362	0.0404014
Hemangioma of skin and subcutaneous tissue	44833354	2.13147e-09	-0.214542	0.0366096	0.168	266186	57826	4.73e-09	-0.210944	0.0367771
Disorder of nervous system due to type 2 diabetes mellitus	376065	2.27302e-09	0.140074	0.0232238	0.276	266186	57826	0.000287	0.0854131	0.023425
Repeated falls	35211335	2.28603e-09	0.200232	0.0330345	0.27	266186	57826	0.000501	0.117028	0.0333568
Chronic viral hepatitis B without delta-agent	35205770	2.29761e-09	0.485541	0.0792781	0.359	266186	57826	0.00614344	0.227248	0.08209
Drug withdrawal	44820710	2.31881e-09	0.427737	0.0695025	0.29	266186	57826	0.154388	0.10163	0.0708994
Gastrointestinal hemorrhage, unspecified	35208414	2.37604e-09	0.195601	0.0323203	0.274	266186	57826	0.000202	0.122347	0.0326496
Rhabdomyolysis	4345578	2.46239e-09	0.312384	0.0513334	0.302	266186	57826	0.00373347	0.152491	0.0520975
Acute posthemorrhagic anemia	35206748	2.49434e-09	0.149496	0.024804	0.256	266186	57826	0.000163	0.0950729	0.0250483
Cerebral infarction	443454	2.68519e-09	0.159897	0.0265863	0.274	266186	57826	0.000111	0.104434	0.0268397
Renal transplant rejection	4128369	2.83276e-09	0.728177	0.119023	0.408	266186	57826	2.2e-09	0.740661	0.120161
Kidney transplant rejection	45609393	2.83276e-09	0.728177	0.119023	0.408	266186	57826	2.2e-09	0.740661	0.120161
Other specified diseases of biliary tract	35208386	3.01355e-09	0.251573	0.0416526	0.273	266186	57826	3.04e-05	0.177489	0.0420287
Other psychoactive substance abuse, in remission	1326505	3.02651e-09	0.4233	0.0694019	0.299	266186	57826	0.0864118	0.122153	0.0707111
Neurosis	444243	3.37805e-09	0.259108	0.0429698	0.258	266186	57826	0.252778	0.0505047	0.0440031
Failed renal transplant	4127554	3.74314e-09	0.710393	0.117242	0.412	266186	57826	2.57e-09	0.722497	0.117937
Kidney transplant failure	45599829	3.74314e-09	0.710393	0.117242	0.412	266186	57826	2.57e-09	0.722497	0.117937
Osteomyelitis	141663	3.81475e-09	0.239587	0.0400021	0.285	266186	57826	0.000702	0.138418	0.0404753
Hyperparathyroidism due to renal insufficiency	133810	4.01559e-09	0.23642	0.0395902	0.303	266186	57826	2.08e-07	0.210416	0.0400029
Liver transplant status	35225408	4.3265e-09	0.536026	0.088384	0.333	266186	57826	8.76e-08	0.491348	0.089214
Acquired absence of other specified parts of digestive tract	45547372	4.70143e-09	0.108412	0.0183664	0.233	266186	57826	0.00131131	0.0597302	0.0185101
Other specified soft tissue disorders	45587068	4.7956e-09	0.0909292	0.0154427	0.242	266186	57826	0.0452286	0.0313394	0.0156192
Disorder of soft tissue	376208	5.37344e-09	0.0873771	0.0148929	0.24	266186	57826	0.0674398	0.0276011	0.0150676
Cannabis dependence	440387	6.01219e-09	0.319428	0.0537311	0.287	266186	57826	0.292778	0.0578243	0.0547637
Osteomyelitis, unspecified	35209110	6.27267e-09	0.25373	0.0429309	0.288	266186	57826	0.000395	0.15545	0.0434255
Nausea	31967	6.9875e-09	0.0838516	0.0144027	0.221	266186	57826	0.122667	0.0225262	0.0145722
Other psychoactive substance use, unspecified with psychoactive substance-induced mood disorder	45581441	7.04924e-09	0.459749	0.0772816	0.325	266186	57826	0.0531728	0.153636	0.0788048
Complications of transplanted kidney	44836487	7.27551e-09	0.538992	0.0906355	0.361	266186	57826	4.23e-09	0.553081	0.091512
Disorder involving the immune mechanism, unspecified	35206842	7.52406e-09	0.228678	0.0388692	0.253	266186	57826	8.39e-07	0.196343	0.039262
Toxic encephalopathy	35207501	7.80594e-09	0.346793	0.0587198	0.301	266186	57826	0.00656909	0.163242	0.0594532
Abnormal findings on diagnostic imaging of breast	434169	8.74584e-09	-0.100743	0.0176174	0.201	266186	57826	3.44e-09	-0.103875	0.0176896
Klebsiella pneumoniae [K. pneumoniae] as the cause of diseases classified elsewhere	35206034	8.79632e-09	0.342456	0.0582308	0.306	266186	57826	4.17e-06	0.275203	0.0587654
Mixed acid-base balance disorder	441536	8.94946e-09	0.379864	0.0645773	0.323	266186	57826	0.000262	0.241893	0.065348
Disorder of breast	77030	9.10449e-09	-0.134548	0.023667	0.192	266186	57826	6.64e-09	-0.136274	0.0237521
Contusion of lower back and pelvis, initial encounter	45607117	9.19291e-09	0.389176	0.0658856	0.286	266186	57826	5.04e-06	0.309526	0.0663841
Alcohol use, unspecified with intoxication, uncomplicated	45595851	9.24427e-09	0.390056	0.0663701	0.324	266186	57826	0.00431573	0.194303	0.0673573
Type 2 diabetes mellitus with diabetic neuropathy, unspecified	45605403	9.34141e-09	0.13952	0.0240762	0.276	266186	57826	0.0006	0.0837684	0.0242812
Primary malignant neoplasm of female breast	137809	9.41913e-09	-0.168276	0.0297304	0.191	266186	57826	2.81e-08	-0.163286	0.0298092
Psychoactive substance-induced withdrawal syndrome	4192127	9.45025e-09	0.655885	0.109919	0.337	266186	57826	0.00124895	0.367048	0.11149
Systemic lupus erythematosus	257628	1.00628e-08	0.238071	0.0408135	0.26	266186	57826	6.27e-08	0.225572	0.0409929
Acute posthemorrhagic anemia	434894	1.01633e-08	0.130256	0.0225277	0.252	266186	57826	0.000555	0.0789672	0.0227435
Unspecified systolic (congestive) heart failure	45586587	1.09995e-08	0.200512	0.0346397	0.295	266186	57826	0.000915	0.117062	0.0350533
Malnutrition (calorie)	4156515	1.11069e-08	0.393175	0.0670138	0.298	266186	57826	0.000112	0.268025	0.0681774
Pneumonia, organism unspecified	44829009	1.16998e-08	0.139776	0.0242521	0.247	266186	57826	0.245988	0.0287441	0.0247252
Chronic kidney disease, stage 3 (moderate)	35209276	1.17211e-08	0.146244	0.0253961	0.273	266186	57826	3.48e-05	0.106775	0.0256193
Alcoholic hepatitis without ascites	45562507	1.20588e-08	0.479371	0.0818395	0.333	266186	57826	0.000462	0.29398	0.0826218
Psychotic disorder	436073	1.2092e-08	0.206254	0.0356667	0.271	266186	57826	0.561831	0.0211524	0.0364103
Pleuritic pain	4330445	1.31848e-08	0.13675	0.0238114	0.24	266186	57826	0.00475257	0.0683097	0.0240725
Chronic pulmonary edema	45576957	1.35513e-08	0.224979	0.0390105	0.285	266186	57826	0.000624	0.136235	0.0394655
No abnormality detected - examination result	4086701	1.3659e-08	-0.212726	0.0382796	0.169	266186	57826	1.38e-09	-0.227901	0.038482
Chronic pulmonary edema	4188331	1.40399e-08	0.22461	0.0389892	0.285	266186	57826	0.000682	0.135203	0.0394489
Primary malignant neoplasm of anus	80045	1.409e-08	0.774505	0.13131	0.381	266186	57826	0.00114238	0.455258	0.137245
Elevated prostate specific antigen [PSA]	37201122	1.41115e-08	-0.17679	0.0315755	0.214	266186	57826	6.21e-07	-0.156959	0.0318466
Peripheral vascular disease, unspecified	35207860	1.48285e-08	0.141461	0.0247443	0.269	266186	57826	0.00951568	0.0650762	0.0249925
Other complication of kidney transplant	45537090	1.49321e-08	0.460777	0.0793597	0.346	266186	57826	5.51e-09	0.479302	0.0800984
Tubulo-interstitial nephritis, not specified as acute or chronic	35209251	1.50167e-08	0.210153	0.0365244	0.248	266186	57826	0.000306	0.134327	0.0368343
Atherosclerosis of aorta	35207841	1.52652e-08	0.172418	0.0301125	0.271	266186	57826	0.000712	0.103511	0.0303712
Opioid intoxication	4299094	1.52781e-08	0.636245	0.108602	0.35	266186	57826	0.0110767	0.284249	0.110348
Cellulitis of face	45548186	1.60296e-08	0.32557	0.0562057	0.265	266186	57826	0.000367	0.205417	0.0567849
Alcohol dependence with intoxication, unspecified	45538007	1.67987e-08	0.402077	0.0695607	0.321	266186	57826	0.0180754	0.167709	0.0702804
Drug withdrawal	441260	1.68993e-08	0.390021	0.0672351	0.282	266186	57826	0.305501	0.0706016	0.0685808
Dental caries, unspecified	35208124	1.73678e-08	0.159639	0.0279987	0.26	266186	57826	0.18329	0.0379868	0.0284711
Chronic kidney disease, unspecified	44836035	1.80015e-08	0.184218	0.0323389	0.293	266186	57826	8.43e-05	0.129865	0.0327631
Accidental poisoning by heroin	440307	1.89908e-08	0.481574	0.0835024	0.343	266186	57826	0.00616139	0.232756	0.0839937
Hypertensive heart and chronic kidney disease with heart failure and stage 1 through stage 4 chronic kidney disease, or unspecified chronic kidney disease	35207673	1.94095e-08	0.189453	0.033328	0.297	266186	57826	0.000103	0.131695	0.0336319
Chronic pain syndrome	44827693	1.96799e-08	0.240574	0.042092	0.268	266186	57826	0.0176833	0.102073	0.0427205
Nondependent cocaine abuse in remission	436098	2.0182e-08	0.355014	0.0621233	0.346	266186	57826	0.792159	0.0168173	0.0637719
Hematemesis	35208412	2.06627e-08	0.273715	0.0478852	0.277	266186	57826	0.00127159	0.157692	0.0484139
Myocardial infarction type 2	1326590	2.19491e-08	0.288266	0.0506248	0.318	266186	57826	0.000397	0.183181	0.0511655
Proteinuria	75650	2.2466e-08	0.140181	0.0248241	0.264	266186	57826	5.19e-05	0.10223	0.0250855
Hypertensive heart and renal disease with (congestive) heart failure	439696	2.26542e-08	0.188374	0.0332989	0.297	266186	57826	0.000115	0.130639	0.0336027
Sepsis due to Escherichia coli	40487064	2.32326e-08	0.355157	0.0621566	0.31	266186	57826	8.72e-06	0.283616	0.0626684
Acquired coagulation factor deficiency	432863	2.33625e-08	0.517481	0.0901021	0.351	266186	57826	7.79e-06	0.416115	0.0910888
Fever, unspecified	44824617	2.35916e-08	0.139737	0.0247594	0.24	266186	57826	0.00268169	0.0758102	0.0251092
Acute hypercapnic respiratory failure	46273719	2.38064e-08	0.330867	0.0580461	0.31	266186	57826	0.00442391	0.168888	0.058738
Infestation by Sarcoptes scabiei var hominis	140949	2.53933e-08	0.398821	0.0696741	0.294	266186	57826	0.00105485	0.2358	0.0708998
Impaired fasting glucose	45597199	2.5746e-08	-0.137541	0.0249996	0.191	266186	57826	1.07e-07	-0.131797	0.0250874
Anorexia	35211405	2.58075e-08	0.211437	0.0373939	0.265	266186	57826	0.00134227	0.122714	0.0379375
Cellulitis of face	4065997	2.58126e-08	0.317901	0.055722	0.264	266186	57826	0.000515	0.198433	0.0563023
Lipodystrophy	44824082	2.60923e-08	0.645438	0.112049	0.362	266186	57826	0.0142656	0.292146	0.117713
Gastrointestinal hemorrhage	192671	2.65848e-08	0.150048	0.0266912	0.264	266186	57826	0.00302466	0.0804242	0.0269735
Blindness AND/OR vision impairment level	4023310	2.72293e-08	0.172088	0.030583	0.268	266186	57826	6.39e-05	0.124542	0.0308825
Hepatosplenomegaly	4279681	2.76578e-08	0.458592	0.0798326	0.286	266186	57826	4.95e-05	0.336259	0.0809392
Other hypertrophic disorders of the skin	35208691	2.76836e-08	-0.165257	0.0302155	0.182	266186	57826	9.43e-08	-0.159611	0.0303544
Gonococcal infection, unspecified	35205599	2.77596e-08	0.51029	0.0888972	0.313	266186	57826	0.0960774	0.156731	0.0933815
Nondependent cocaine abuse, continuous	439796	2.78961e-08	0.50862	0.089664	0.39	266186	57826	0.098908	0.15202	0.0916232
Alcoholic hepatitis	4340383	2.86605e-08	0.463043	0.0812179	0.329	266186	57826	0.000947	0.27526	0.0820162
Acute and chronic respiratory failure with hypoxia	45543283	2.87018e-08	0.264086	0.0467363	0.289	266186	57826	0.00846313	0.1253	0.0471987
Cellulitis and abscess of upper arm and forearm	44825650	2.88666e-08	0.264666	0.0467632	0.267	266186	57826	0.00654054	0.130125	0.047405
Pleurodynia	45587497	2.98538e-08	0.134064	0.0239434	0.24	266186	57826	0.00595863	0.0668831	0.0242002
Poisoning by unspecified drugs, medicaments and biological substances, accidental (unintentional), initial encounter	45589878	2.98749e-08	0.352864	0.0620496	0.275	266186	57826	0.0705171	0.114977	0.0630758
Hepatomegaly with splenomegaly, not elsewhere classified	35211297	3.02703e-08	0.458195	0.0799904	0.285	266186	57826	5.22e-05	0.335899	0.081104
Other melanin hyperpigmentation	35208660	3.04341e-08	-0.120513	0.0219815	0.179	266186	57826	1.59e-06	-0.105045	0.0220777
Opioid use, unspecified with withdrawal	45586197	3.1293e-08	0.545599	0.0951587	0.311	266186	57826	0.0142545	0.239728	0.0964259
Accidental poisoning	436581	3.17133e-08	0.195702	0.0348369	0.246	266186	57826	0.034945	0.0749035	0.0353152
Acute on chronic hypoxemic respiratory failure	37016114	3.29194e-08	0.262488	0.0466599	0.289	266186	57826	0.00980276	0.12271	0.0471311
Infection by methicillin sensitive Staphylococcus aureus	40481816	3.34755e-08	0.255474	0.0454085	0.272	266186	57826	0.00590709	0.128083	0.046113
Alcoholic cirrhosis of liver with ascites	45538545	3.43046e-08	0.463786	0.0818247	0.333	266186	57826	0.000217	0.31104	0.0826853
Cellulitis and abscess of forearm	442068	3.56558e-08	0.260697	0.0463834	0.266	266186	57826	0.00857684	0.124771	0.0470438
Congestive heart failure	319835	3.67318e-08	0.120416	0.0217049	0.272	266186	57826	0.00901372	0.057527	0.0219501
Acute respiratory failure with hypercapnia	45596289	3.73667e-08	0.327026	0.0582056	0.309	266186	57826	0.0055754	0.164862	0.0588909
Myopia	44834665	3.83241e-08	-0.130949	0.0240911	0.192	266186	57826	1.98e-08	-0.134575	0.0242541
Iron deficiency anemia, unspecified	35206695	3.84994e-08	0.0993	0.0179385	0.24	266186	57826	0.000144	0.069068	0.0180863
Non-pressure chronic ulcer of other part of right foot with unspecified severity	45606023	3.96038e-08	0.306945	0.0548088	0.309	266186	57826	5.22e-05	0.227033	0.0553443
Cocaine abuse, continuous	44832249	3.98901e-08	0.503548	0.089793	0.389	266186	57826	0.106647	0.148816	0.0917403
Sepsis due to Methicillin resistant Staphylococcus aureus	45581112	4.06542e-08	0.618961	0.109193	0.361	266186	57826	0.000149	0.429751	0.110954
Alcohol abuse with intoxication, uncomplicated	45538005	4.27048e-08	0.397709	0.0709344	0.328	266186	57826	0.0193725	0.169288	0.0717424
Infective pneumonia	443410	4.41037e-08	0.133538	0.0241559	0.246	266186	57826	0.320531	0.024512	0.0246321
Vomiting alone	44829300	4.70735e-08	0.1789	0.0323067	0.248	266186	57826	0.0173644	0.0783342	0.032738
Unspecified disorder of the teeth and supporting structures	44837152	4.72904e-08	0.178357	0.0322575	0.274	266186	57826	0.25243	0.0375658	0.0327424
Cocaine dependence, in remission	45581425	4.90419e-08	0.430101	0.0771584	0.354	266186	57826	0.270525	0.087342	0.0789607
Injury of head	375415	4.906e-08	0.111746	0.0203224	0.245	266186	57826	0.124649	0.0316773	0.0205838
Shock	201965	4.97968e-08	0.279782	0.0503679	0.296	266186	57826	0.00015	0.195219	0.0508448
Other forms of acute ischemic heart disease	35207700	5.1531e-08	0.317314	0.0571514	0.319	266186	57826	0.000128	0.223729	0.05765
Recurrent major depressive episodes, severe, with psychosis	434911	5.16044e-08	0.304146	0.0547298	0.296	266186	57826	0.0286654	0.122971	0.0557701
Auditory hallucinations	35211355	5.49995e-08	0.365496	0.0657269	0.309	266186	57826	0.106223	0.10922	0.0671869
Secondary hyperparathyroidism of renal origin	45577516	5.54746e-08	0.22717	0.0412165	0.302	266186	57826	2.24e-06	0.199491	0.0416513
Herpesviral infection, unspecified	35205733	5.83777e-08	0.195288	0.035439	0.238	266186	57826	0.0038387	0.105371	0.036146
Acute respiratory failure	44834776	5.86795e-08	0.291646	0.052742	0.296	266186	57826	0.00716798	0.145415	0.0535807
Chest pain	77670	5.97831e-08	0.0567343	0.0104496	0.232	266186	57826	0.73856	-0.0035404	0.0106087
Hepatorenal syndrome	196455	6.0292e-08	0.728894	0.130546	0.406	266186	57826	4.35e-06	0.622267	0.132211
Falls	4059015	6.17282e-08	0.166043	0.0303014	0.258	266186	57826	0.00407419	0.0884489	0.0306005
Raised prostate specific antigen	4245252	6.22427e-08	-0.146361	0.0272951	0.221	266186	57826	3.68e-06	-0.126445	0.027534
Drug dependence	440069	6.25635e-08	0.3493	0.063123	0.305	266186	57826	0.343182	0.0612438	0.064379
Rash and other nonspecific skin eruption	35211309	6.40238e-08	0.0823596	0.0151479	0.225	266186	57826	0.0448093	0.0308107	0.0153247
Diabetes mellitus without mention of complication, type II or unspecified type, not stated as uncontrolled	44836914	6.41592e-08	0.0850829	0.0156608	0.264	266186	57826	0.000352	0.0565569	0.0157774
Ascites due to alcoholic cirrhosis	46269816	6.43712e-08	0.452414	0.0815016	0.331	266186	57826	0.000408	0.296052	0.082399
Transplanted liver present	42537742	6.7262e-08	0.475769	0.0855314	0.321	266186	57826	1.07e-06	0.432496	0.0863434
Sedative abuse	442601	6.73777e-08	0.550641	0.0982848	0.306	266186	57826	0.0396841	0.208492	0.100062
Poisoning by heroin, accidental (unintentional), initial encounter	45599435	6.78026e-08	0.476101	0.0860245	0.345	266186	57826	0.00876996	0.229339	0.0865151
Proteinuria, unspecified	45606824	7.05763e-08	0.150129	0.0275604	0.266	266186	57826	3.52e-05	0.116084	0.0278362
Chronic systolic heart failure	40479192	7.17494e-08	0.166939	0.0306577	0.287	266186	57826	0.00138341	0.0997346	0.0309905
Other stimulant dependence, in remission	45542809	7.72679e-08	0.661123	0.118047	0.327	266186	57826	0.0109579	0.311261	0.120221
Dysphagia, unspecified	45539319	7.80836e-08	0.1024	0.0189255	0.237	266186	57826	0.00184457	0.0597153	0.0190957
Cellulitis of right upper limb	759859	8.09429e-08	0.271255	0.0494982	0.258	266186	57826	0.00645801	0.137793	0.0500712
Non-neoplastic nevus	135287	8.97459e-08	-0.130787	0.0247503	0.181	266186	57826	4.19e-07	-0.12447	0.0248699
Cerebral infarction, unspecified	35207821	9.1776e-08	0.152421	0.0282339	0.272	266186	57826	0.000774	0.096437	0.0285008
Unspecified protein-calorie malnutrition	44828800	9.921e-08	0.394436	0.0720926	0.3	266186	57826	0.000201	0.277505	0.0733194
Poisoning by heroin	433919	1.05469e-07	0.666924	0.120972	0.351	266186	57826	0.00996145	0.32029	0.122344
Lipodystrophy	134324	1.05834e-07	0.469828	0.0857182	0.313	266186	57826	0.0618662	0.169271	0.089797
Dyspnea, unspecified	45587496	1.06974e-07	0.0863239	0.0161527	0.241	266186	57826	0.100522	0.0268742	0.0163356
Cough	254761	1.09077e-07	0.056888	0.0106903	0.224	266186	57826	0.831446	0.00230465	0.0108268
Viral hepatitis A without hepatic coma	196625	1.14066e-07	0.459182	0.0842203	0.328	266186	57826	0.000606	0.301193	0.086346
Loss of appetite	442165	1.15391e-07	0.189161	0.0351915	0.261	266186	57826	0.0174231	0.0856385	0.0357997
Bacterial infectious disease	432545	1.169e-07	0.114893	0.0214948	0.224	266186	57826	0.00573331	0.0602442	0.0217082
Unspecified bacterial pneumonia	35207948	1.18565e-07	0.312955	0.057889	0.301	266186	57826	0.00204813	0.183191	0.058736
Auditory hallucinations	4164151	1.29942e-07	0.351306	0.0650837	0.307	266186	57826	0.155045	0.0951171	0.0665244
Loss of consciousness	372448	1.32143e-07	0.0909452	0.0171296	0.235	266186	57826	0.0272462	0.0383204	0.0173102
Opioid use, unspecified with unspecified opioid-induced disorder	45533068	1.3386e-07	0.46919	0.0862925	0.306	266186	57826	0.0572986	0.168313	0.0876448
Alcohol withdrawal syndrome	375519	1.36097e-07	0.272702	0.0507972	0.289	266186	57826	0.372368	0.0461049	0.0515347
Systolic heart failure	443580	1.39923e-07	0.186112	0.0349202	0.291	266186	57826	0.00330836	0.104461	0.0353271
Hematemesis	44819811	1.42743e-07	0.400416	0.0741647	0.31	266186	57826	0.000437	0.268309	0.0750429
Chronic kidney disease, stage 5	35209278	1.47203e-07	0.301075	0.0562977	0.328	266186	57826	5.45e-06	0.263075	0.0570136
Chronic kidney disease, stage 3 unspecified	725440	1.4725e-07	0.134286	0.0253244	0.272	266186	57826	7.79e-05	0.101627	0.0255553
Delirium	373995	1.48598e-07	0.291624	0.0544068	0.292	266186	57826	0.00283342	0.166456	0.055156
Acquired coagulation factor deficiency	35206764	1.50112e-07	0.538755	0.0997604	0.36	266186	57826	2.58e-05	0.43296	0.100717
Non-infectious systemic inflammatory response syndrome without acute organ failure	36712860	1.53094e-07	0.261987	0.0489765	0.275	266186	57826	0.00128349	0.160883	0.049409
Poisoning by heroin	44821396	1.56068e-07	0.726117	0.133031	0.352	266186	57826	0.00790047	0.363991	0.134589
Ulcer of anorectal structure	40483171	1.56636e-07	0.519557	0.0958707	0.32	266186	57826	0.000847	0.337902	0.0993096
Abscess of lower limb	4154088	1.57467e-07	0.287049	0.0536008	0.273	266186	57826	0.00391499	0.158268	0.0542516
Other specified disorders of breast	45567855	1.63169e-07	-0.146785	0.0283882	0.188	266186	57826	1.39e-07	-0.148135	0.0284895
Syncope and collapse	35211391	1.64193e-07	0.0915595	0.0173755	0.235	266186	57826	0.0197863	0.0410214	0.0175535
Candidal esophagitis	44826371	1.72581e-07	0.582895	0.108219	0.363	266186	57826	0.013346	0.283512	0.113153
Unspecified disorder of liver	44824336	1.77582e-07	0.277073	0.0520361	0.284	266186	57826	6.35e-05	0.213767	0.0526699
Mental alertness - finding	4275359	1.81583e-07	0.264143	0.0496497	0.27	266186	57826	0.00203693	0.156626	0.0502098
Hepatic encephalopathy	4029488	1.84555e-07	0.517213	0.0962864	0.34	266186	57826	0.000175	0.373961	0.0976492
Accidental poisoning by opiate agonist	4335394	1.87994e-07	0.423147	0.0790516	0.31	266186	57826	0.0558596	0.15449	0.0800605
Orthostatic hypotension	319041	1.95178e-07	0.149618	0.0284318	0.25	266186	57826	0.00126448	0.0932405	0.0287256
Unspecified pleural effusion	44831282	1.96861e-07	0.215421	0.0407673	0.272	266186	57826	0.000426	0.146898	0.0412618
Hepatitis C carrier	4340380	2.09622e-07	0.572474	0.107131	0.361	266186	57826	0.0822548	0.193438	0.110371
Type 2 diabetes mellitus with diabetic peripheral angiopathy without gangrene	45533021	2.12074e-07	0.205103	0.0390181	0.298	266186	57826	0.000631	0.135468	0.0393055
Disorder of gallbladder	192353	2.16961e-07	0.192654	0.0366134	0.252	266186	57826	0.000244	0.136938	0.0369461
Antisocial personality disorder	440988	2.17917e-07	0.50673	0.0950667	0.345	266186	57826	0.040484	0.200482	0.0968887
Systemic inflammatory response syndrome (SIRS) of non-infectious origin without acute organ dysfunction	45539355	2.18424e-07	0.261609	0.0495255	0.274	266186	57826	0.00126938	0.16279	0.0499362
Late effect of complications of procedure	4322175	2.22553e-07	0.17598	0.0335387	0.262	266186	57826	0.0006	0.117165	0.0338548
High risk heterosexual behavior	43020475	2.29013e-07	0.270484	0.0512018	0.253	266186	57826	0.0477442	0.105083	0.0526823
Acute respiratory failure, unspecified whether with hypoxia or hypercapnia	45605906	2.3447e-07	0.255387	0.0485426	0.288	266186	57826	0.00942863	0.12859	0.0491146
Chronic kidney disease stage 5	443611	2.50958e-07	0.274063	0.0523012	0.323	266186	57826	7.25e-06	0.241004	0.0529873
Enterocolitis due to Clostridium difficile, not specified as recurrent	1326483	2.57443e-07	0.285225	0.0542089	0.273	266186	57826	0.000288	0.201458	0.0547753
Type 2 diabetes mellitus with ketoacidosis without coma	1326492	2.62981e-07	0.321189	0.0611185	0.305	266186	57826	3.84e-05	0.257362	0.0615203
Abscess of hand	4266590	2.63125e-07	0.365515	0.0692185	0.291	266186	57826	0.00359021	0.207161	0.0701673
Pyelonephritis	198199	2.63719e-07	0.244882	0.0467003	0.26	266186	57826	0.000985	0.157274	0.0471891
Old myocardial infarction	44820864	2.73103e-07	0.209106	0.0401029	0.286	266186	57826	0.00266463	0.12275	0.0405366
Pulmonary collapse	44829020	2.82192e-07	0.183625	0.0352959	0.272	266186	57826	0.00689703	0.0973273	0.0357831
Herpesvirus infection	435463	2.89934e-07	0.178096	0.0342145	0.235	266186	57826	0.0112897	0.0890196	0.034889
Hepatitis A without hepatic coma	35205760	2.94961e-07	0.65246	0.122868	0.36	266186	57826	0.000158	0.486075	0.125529
Bacterial pneumonia, unspecified	44821984	2.95765e-07	0.453245	0.0860279	0.328	266186	57826	0.00475289	0.254073	0.0887264
Chronic systolic (congestive) heart failure	45576878	3.13915e-07	0.159788	0.0309134	0.284	266186	57826	0.00254937	0.0948268	0.0312364
Acute and chronic respiratory failure with hypercapnia	45581868	3.22713e-07	0.374053	0.0715206	0.317	266186	57826	0.00288327	0.218084	0.0722429
Paralytic syndrome on one side of the body as late effect of cerebrovascular accident	43530742	3.36997e-07	0.253972	0.0489962	0.307	266186	57826	0.000596	0.171823	0.0495265
Essential hypertension	320128	3.52223e-07	0.0534603	0.0104939	0.241	266186	57826	0.523428	0.00676047	0.0105948
Hepatitis C carrier	44827287	3.68699e-07	0.582312	0.111208	0.362	266186	57826	0.0873468	0.197587	0.114585
Infectious mononucleosis	437784	3.69069e-07	0.42908	0.0812317	0.228	266186	57826	1.23e-06	0.412682	0.0820697
Cellulitis of right upper limb	45557692	3.69601e-07	0.259394	0.0499892	0.255	266186	57826	0.0128328	0.127013	0.0505535
Acute on chronic hypercapnic respiratory failure	36716978	3.73775e-07	0.371268	0.071388	0.317	266186	57826	0.00316075	0.215569	0.0721036
Acute respiratory failure	319049	3.79536e-07	0.248335	0.0480563	0.285	266186	57826	0.0339596	0.104277	0.0488355
High risk heterosexual behavior	45556853	3.80878e-07	0.266535	0.0514205	0.253	266186	57826	0.0608535	0.0999075	0.0529146
Acute osteomyelitis of ankle and/or foot	135350	3.8653e-07	0.320497	0.0619031	0.314	266186	57826	0.000141	0.241377	0.0625134
Coronary atherosclerosis of native coronary artery	44830080	4.04671e-07	0.124088	0.0242939	0.263	266186	57826	0.00342875	0.0720671	0.024514
Obesity	433736	4.30742e-07	-0.0558012	0.0110658	0.216	266186	57826	1.33e-10	-0.0713448	0.0111406
Eruption	140214	4.35239e-07	0.0676302	0.0133308	0.225	266186	57826	0.313415	0.0136209	0.0135008
Hyperpigmentation of skin	4172432	4.45551e-07	-0.109497	0.0218914	0.18	266186	57826	1.1e-05	-0.0959273	0.0219914
Diabetic ketoacidosis without coma	4009303	4.46819e-07	0.278875	0.0542044	0.288	266186	57826	0.000107	0.214418	0.0545736
Insomnia	436962	4.4789e-07	0.0722506	0.0142501	0.227	266186	57826	0.664608	0.00626181	0.0144372
Renal sclerosis, unspecified	44829063	4.51331e-07	0.582894	0.112159	0.367	266186	57826	4.83e-06	0.533387	0.113659
Herpes zoster without complication	440329	4.51794e-07	0.1302	0.0255487	0.239	266186	57826	0.00368708	0.0755196	0.0258615
Myopia	379805	4.57289e-07	-0.0928601	0.0185496	0.196	266186	57826	3.97e-07	-0.0939942	0.0186764
Secondary esophageal varices without bleeding	45576934	4.64836e-07	0.394809	0.0764282	0.318	266186	57826	0.000695	0.266656	0.0773958
Unspecified drug dependence, unspecified	44819553	4.6601e-07	0.340103	0.0660303	0.305	266186	57826	0.522447	0.0431843	0.0673501
Benign neoplasm of skin of lower limb	444445	4.72307e-07	-0.182292	0.0368536	0.171	266186	57826	6.45e-07	-0.181063	0.0370334
Cellulitis and abscess of unspecified sites	44819934	4.84182e-07	0.121184	0.0238613	0.243	266186	57826	0.103244	0.0394813	0.0241616
Alcohol dependence with withdrawal delirium	45552431	4.8927e-07	0.547594	0.105474	0.339	266186	57826	0.00216372	0.331569	0.106203
Esophageal varices without bleeding	45572150	4.95777e-07	0.347305	0.0675359	0.307	266186	57826	0.000382	0.246415	0.0683168
Hypertrophic condition of skin	141375	4.9593e-07	-0.124609	0.0250612	0.189	266186	57826	2.5e-07	-0.128544	0.0252058
Mood disorder caused by drug	436079	5.48349e-07	0.415567	0.0810887	0.337	266186	57826	0.345557	0.0784707	0.0828708
Malignant neoplasm of breast (female), unspecified	44824029	5.71881e-07	-0.189565	0.038558	0.19	266186	57826	2.15e-06	-0.180229	0.0386483
Transient alteration of awareness	45587518	5.76099e-07	0.254156	0.0498895	0.268	266186	57826	0.00372813	0.147839	0.0504362
Enterococcus as the cause of diseases classified elsewhere	35206026	5.77574e-07	0.316794	0.0620505	0.298	266186	57826	0.000159	0.240197	0.0626273
Alcohol abuse, in remission	1326497	5.84369e-07	0.256397	0.0504021	0.281	266186	57826	0.135418	0.0764955	0.0509744
Ulcer of anus and rectum	35208311	6.00018e-07	0.569853	0.11023	0.327	266186	57826	0.0011155	0.380098	0.114151
Esophageal varices without bleeding	22340	6.09487e-07	0.341982	0.0670439	0.305	266186	57826	0.00061	0.235997	0.0678527
Clostridium difficile colitis	4307981	6.35196e-07	0.271195	0.0533643	0.27	266186	57826	0.000581	0.188095	0.0539377
Encephalopathy, unspecified	44819596	6.9462e-07	0.439306	0.0860097	0.309	266186	57826	0.000355	0.318237	0.0873401
Hypertensive renal failure	443919	7.0284e-07	0.221007	0.043982	0.318	266186	57826	4.74e-05	0.182978	0.0445145
Drug abuse in remission	43530681	7.03334e-07	0.233997	0.0463975	0.276	266186	57826	0.51212	-0.0309544	0.047315
Headache	35211388	7.03547e-07	0.0751437	0.0150751	0.23	266186	57826	0.232532	0.0182238	0.0152468
Homicidal thoughts	4024763	7.0777e-07	0.324745	0.0641772	0.31	266186	57826	0.444723	0.0502247	0.0655321
Drug dependence in mother complicating pregnancy, childbirth AND/OR puerperium	440787	7.11509e-07	0.427724	0.0831606	0.233	266186	57826	0.039606	0.175213	0.0839336
Nephrosclerosis	4140207	7.2507e-07	0.447917	0.0880406	0.331	266186	57826	8e-06	0.40745	0.0891296
Myocardial infarction due to demand ischemia	37309626	7.28337e-07	0.273915	0.054385	0.317	266186	57826	0.00222292	0.169897	0.0549976
Encounter for full-term uncomplicated delivery	35210362	7.33648e-07	-0.207378	0.0427279	0.147	266186	57826	3.49e-05	-0.174447	0.0428636
Unspecified schizophrenia, unspecified	44829921	7.40528e-07	0.288752	0.0573617	0.325	266186	57826	0.457135	0.0436466	0.058563
Unspecified visual loss	35207576	7.48825e-07	0.185234	0.036937	0.269	266186	57826	0.000189	0.14056	0.0372761
Necrotizing fasciitis	133566	7.65269e-07	0.587423	0.115255	0.362	266186	57826	0.00015	0.452351	0.116716
Hypertensive chronic kidney disease with stage 5 chronic kidney disease or end stage renal disease	35207671	7.83372e-07	0.220171	0.0440049	0.318	266186	57826	5.14e-05	0.182219	0.0445379
Infection due to enterococcus	443535	7.85561e-07	0.312732	0.0620071	0.297	266186	57826	0.000202	0.23622	0.0625829
Esophageal varices without bleeding, associated with another disorder	4109883	7.96369e-07	0.385861	0.0762961	0.316	266186	57826	0.00114669	0.255093	0.077262
Necrotizing fasciitis	35208984	8.0059e-07	0.628015	0.123334	0.371	266186	57826	0.000118	0.49191	0.124796
Other abnormal and inconclusive findings on diagnostic imaging of breast	45558492	8.22986e-07	-0.0947278	0.0193415	0.2	266186	57826	6.68e-07	-0.0958875	0.0194189
Late effects of cerebrovascular disease	434056	8.3568e-07	0.237378	0.0474315	0.296	266186	57826	0.00037	0.172538	0.0479242
Low grade squamous intraepithelial lesion on cytologic smear of cervix (LGSIL)	45534474	8.4143e-07	0.275072	0.0545391	0.223	266186	57826	0.000799	0.189248	0.0555605
Anemia of other chronic disease	44835769	8.50789e-07	0.320524	0.0638494	0.319	266186	57826	0.00473712	0.186627	0.0653759
Sepsis due to methicillin resistant Staphylococcus aureus	40491960	8.60114e-07	0.358857	0.0712232	0.303	266186	57826	0.00295578	0.217471	0.0721781
Acute on chronic combined systolic and diastolic heart failure	44782733	8.70903e-07	0.26835	0.0536582	0.312	266186	57826	0.000372	0.195169	0.0541942
Pyelonephritis, unspecified	44837194	9.07328e-07	0.237004	0.0474053	0.259	266186	57826	0.00205076	0.149288	0.0478985
Atherosclerosis of artery of lower limb	37110250	9.08114e-07	0.229512	0.046047	0.298	266186	57826	0.00513716	0.131152	0.0464846
Biliary cirrhosis	192675	9.49441e-07	0.642983	0.126566	0.355	266186	57826	3.67e-06	0.611413	0.127743
Chronic pain	436096	9.50256e-07	0.0529211	0.0107765	0.225	266186	57826	0.745852	-0.0035397	0.0109224
Depression	45908377	9.7514e-07	0.496945	0.0990325	0.364	266186	57826	0.0137019	0.251659	0.100957
Acquired absence of all teeth	40481327	9.80362e-07	0.259736	0.0521713	0.301	266186	57826	0.0374431	0.111584	0.0532561
Localized edema	4171917	1.0002e-06	0.0820779	0.0166906	0.244	266186	57826	0.0425727	0.0342123	0.0168344
Iron deficiency anemia	436659	1.03051e-06	0.0776134	0.0158052	0.235	266186	57826	0.0015967	0.0504556	0.0159325
Coronary arteriosclerosis	317576	1.04209e-06	0.113391	0.02305	0.26	266186	57826	0.0108094	0.0595093	0.0232608
Suppurative arthritis	80482	1.05144e-06	0.287839	0.0577758	0.285	266186	57826	0.00209836	0.182351	0.0585519
Acute cystitis	194081	1.08484e-06	0.112402	0.0228568	0.226	266186	57826	0.000569	0.0797391	0.023002
Acute pancreatitis without necrosis or infection, unspecified	37200668	1.09084e-06	0.21174	0.0427763	0.271	266186	57826	0.0185096	0.102691	0.0432894
Abnormal mammogram, unspecified	44826983	1.13158e-06	-0.119977	0.0248769	0.203	266186	57826	2.41e-07	-0.12775	0.0249748
Nevus, non-neoplastic	35207878	1.1538e-06	-0.134545	0.0280121	0.179	266186	57826	3.24e-06	-0.129449	0.02814
Nausea	45534429	1.17632e-06	0.0776064	0.0158852	0.219	266186	57826	0.20586	0.0203355	0.0160532
Other and unspecified alcohol dependence, unspecified	44831100	1.26338e-06	0.194673	0.0396451	0.281	266186	57826	0.318488	-0.040277	0.0404778
Hallucinations	433031	1.29746e-06	0.250344	0.0508034	0.275	266186	57826	0.115758	0.0818125	0.0517294
Contusion of chest	81175	1.3447e-06	0.157334	0.0321596	0.249	266186	57826	0.0581277	0.0618588	0.0324967
Other severe protein-calorie malnutrition	44819512	1.35075e-06	0.558727	0.112093	0.346	266186	57826	0.000715	0.39827	0.115314
Fibrosis of lung	4197819	1.38919e-06	0.201162	0.0410758	0.272	266186	57826	0.000596	0.143788	0.041453
Dehiscence of external surgical incision wound	36712827	1.39104e-06	0.220703	0.0449641	0.26	266186	57826	0.00279221	0.137083	0.0453869
Other benign neoplasm of connective and other soft tissue, site unspecified	44820657	1.4169e-06	-0.30697	0.0656458	0.176	266186	57826	1.61e-06	-0.307265	0.0660364
Diffuse cystic mastopathy of unspecified breast	45539057	1.43086e-06	-0.315763	0.0677721	0.154	266186	57826	2.83e-06	-0.307738	0.0679283
Sepsis due to Escherichia coli [E. coli]	45552179	1.44569e-06	0.326682	0.0663701	0.304	266186	57826	0.000153	0.257446	0.0668995
Benign neoplasm of skin of lower limb, including hip	44827600	1.44794e-06	-0.197648	0.0418532	0.169	266186	57826	1.47e-06	-0.198451	0.0420455
Mood disorder	444100	1.53035e-06	0.121536	0.0250354	0.225	266186	57826	0.73592	-0.0085912	0.0254903
Type 2 diabetes mellitus with foot ulcer	45581355	1.538e-06	0.210606	0.0432187	0.294	266186	57826	0.0003	0.159079	0.0435586
Nosocomial condition	35225031	1.54566e-06	0.369949	0.0752714	0.32	266186	57826	0.00204688	0.237856	0.0760803
Acute and subacute hepatic failure without coma	45567324	1.55329e-06	0.357184	0.0726568	0.308	266186	57826	0.00137659	0.238476	0.0734436
Depression, unspecified	766349	1.55637e-06	0.078579	0.0162675	0.219	266186	57826	0.836081	0.00341462	0.0164992
Localized edema	35211400	1.58761e-06	0.0807438	0.0167343	0.244	266186	57826	0.0466166	0.0336514	0.0168761
Pulmonary fibrosis, unspecified	45581864	1.6421e-06	0.200668	0.0412617	0.272	266186	57826	0.000669	0.143091	0.0416369
Hepatic failure, unspecified without coma	45557675	1.6889e-06	0.330013	0.0674575	0.302	266186	57826	0.00172436	0.216524	0.068156
Cholangitis	195856	1.70137e-06	0.408408	0.0830146	0.302	266186	57826	1.62e-05	0.370339	0.0838276
Transplant present	42537741	1.71652e-06	0.474998	0.0964241	0.325	266186	57826	1.68e-06	0.478562	0.0970613
Recurrent major depression	4282316	1.76224e-06	0.114995	0.0238488	0.234	266186	57826	0.90658	0.00284811	0.0242643
Disorder of kidney and/or ureter	40483287	1.82054e-06	0.0951101	0.0198015	0.251	266186	57826	0.0146769	0.0489757	0.0200047
Diabetes mellitus without complication	4008576	1.83154e-06	0.111444	0.0231832	0.268	266186	57826	0.00258222	0.0707135	0.0233559
Duodenitis	433516	1.85794e-06	0.199032	0.0411167	0.261	266186	57826	0.00330242	0.123278	0.0415807
Aortocoronary bypass graft present	42537729	1.8723e-06	0.167178	0.0346636	0.267	266186	57826	0.0001	0.137019	0.0348918
Gastroparesis syndrome	195847	1.90182e-06	0.197269	0.0407776	0.248	266186	57826	0.0008	0.139271	0.0410998
Pneumonia due to Streptococcus pneumoniae	35207938	2.00084e-06	0.571525	0.116641	0.357	266186	57826	0.00762819	0.322352	0.118943
Abscess of buttock	4273250	2.0199e-06	0.309942	0.0638209	0.284	266186	57826	0.0143005	0.160524	0.0648259
Unspecified episodic mood disorder	44826501	2.06504e-06	0.162404	0.0337643	0.236	266186	57826	0.642753	0.0159404	0.0343228
Inflammatory disorder	4027384	2.07252e-06	0.114885	0.0239963	0.242	266186	57826	0.128005	0.0370866	0.0243003
Unspecified injury of head, initial encounter	45558614	2.16515e-06	0.112929	0.0236382	0.245	266186	57826	0.142526	0.0351549	0.0239118
Foot ulcer due to type 2 diabetes mellitus	43530690	2.16819e-06	0.21167	0.044064	0.293	266186	57826	0.000337	0.160826	0.0443991
Peptic ulcer without hemorrhage, without perforation AND without obstruction	201069	2.2094e-06	0.253786	0.0527042	0.292	266186	57826	0.00039	0.190974	0.0531687
Erythematous condition, unspecified	35208555	2.22756e-06	0.212338	0.0441004	0.243	266186	57826	0.000332	0.161522	0.0444273
Essential (primary) hypertension	35207668	2.23835e-06	0.0495422	0.0104676	0.24	266186	57826	0.49675	0.00718259	0.0105679
Disruption of external operation (surgical) wound, not elsewhere classified, initial encounter	45551475	2.24572e-06	0.258952	0.0536773	0.264	266186	57826	0.00161251	0.173066	0.0541801
Protein deficiency disease	4157389	2.25826e-06	0.401641	0.0826244	0.298	266186	57826	0.00190188	0.263089	0.0832747
Anemia in chronic kidney disease	44831068	2.30649e-06	0.287965	0.0599388	0.325	266186	57826	2.83e-05	0.257534	0.0606134
Lung field abnormal	4168694	2.31138e-06	0.118613	0.0248951	0.252	266186	57826	0.189096	0.0332208	0.025238
Combinations of drug dependence excluding opioid type drug, unspecified	44824130	2.40882e-06	0.348438	0.0723199	0.313	266186	57826	0.944483	-0.0051406	0.0738417
Combined drug dependence, excluding opioids	436370	2.42156e-06	0.347655	0.0721741	0.312	266186	57826	0.939819	-0.0055616	0.0736881
Crohn's disease	201606	2.47566e-06	0.246649	0.051275	0.234	266186	57826	1.34e-05	0.229008	0.051594
Disorder of the peripheral nervous system	4175154	2.55393e-06	0.137736	0.0289914	0.259	266186	57826	0.108102	0.0474747	0.0294481
Pressure ulcer of other site, unspecified stage	45591653	2.58876e-06	0.574681	0.11834	0.348	266186	57826	2.98e-05	0.512388	0.119318
Pneumonia and influenza	256723	2.60362e-06	0.390478	0.0811132	0.32	266186	57826	0.00121017	0.270997	0.0824127
Mammography abnormal	4059049	2.6172e-06	-0.114755	0.0246363	0.203	266186	57826	5.43e-07	-0.122796	0.0247353
Infection of amputation stump	4176170	2.64127e-06	0.569196	0.117697	0.363	266186	57826	0.000163	0.457243	0.118547
Acute pyelonephritis	35209246	2.69291e-06	0.223151	0.0467292	0.251	266186	57826	0.00476367	0.134445	0.047148
Acute pyelonephritis	4280571	2.84911e-06	0.221042	0.0464097	0.251	266186	57826	0.00512656	0.132388	0.0468257
Sepsis due to Gram negative bacteria	40493038	2.85823e-06	0.336681	0.0703668	0.305	266186	57826	0.000493	0.252393	0.0712921
Pneumococcal pneumonia	258785	2.97768e-06	0.410387	0.0856627	0.323	266186	57826	0.0222615	0.202911	0.0877586
Angina co-occurrent and due to coronary arteriosclerosis	36712983	3.05843e-06	0.147356	0.0312479	0.264	266186	57826	0.00536323	0.0883469	0.0315371
Pressure ulcer	135333	3.07838e-06	0.325847	0.0683349	0.3	266186	57826	0.000244	0.257288	0.0689657
Latent syphilis	40485064	3.14477e-06	0.476731	0.100035	0.372	266186	57826	0.396587	0.0888428	0.104457
Substance abuse	4279309	3.15525e-06	0.577586	0.120179	0.352	266186	57826	0.200317	0.160134	0.124135
Presence of aortocoronary bypass graft	35225414	3.22496e-06	0.171112	0.0363101	0.268	266186	57826	0.000117	0.142134	0.0365369
Splenic infarction	4044745	3.272e-06	0.60479	0.12531	0.334	266186	57826	0.000318	0.469293	0.126868
Acute on chronic diastolic (congestive) heart failure	45562355	3.29078e-06	0.190883	0.0405074	0.286	266186	57826	0.00230076	0.125569	0.0408523
Bilateral eye astigmatism	36684799	3.34815e-06	-0.316877	0.0705707	0.155	266186	57826	1.26e-05	-0.299596	0.070861
Fibrocystic disease of breast	78804	3.35494e-06	-0.135201	0.0294358	0.187	266186	57826	4.72e-06	-0.133596	0.0295293
Obstructive sleep apnea syndrome	442588	3.41565e-06	-0.061739	0.0133423	0.213	266186	57826	8.07e-07	-0.0659535	0.0134195
Alcohol abuse, continuous	44826518	3.43982e-06	0.292083	0.0618124	0.316	266186	57826	0.544897	0.0380767	0.0627592
Acute cystitis without hematuria	45572703	3.75527e-06	0.116147	0.0248881	0.226	266186	57826	0.000947	0.0833124	0.0250404
Respiratory syncytial virus infection	437222	3.81681e-06	0.458374	0.0965116	0.329	266186	57826	0.000363	0.357118	0.098129
Unspecified infectious and parasitic diseases	44834472	3.82563e-06	0.297041	0.0629212	0.279	266186	57826	0.000978	0.213251	0.0637275
Actinic keratosis	138825	3.87176e-06	-0.0893244	0.0194576	0.199	266186	57826	0.000132	-0.0743874	0.0195502
Cutaneous abscess of buttock	45567338	3.90206e-06	0.304699	0.0645945	0.283	266186	57826	0.0187534	0.155832	0.0656068
Acute hepatitis C without hepatic coma	45576259	3.98054e-06	0.569412	0.119772	0.351	266186	57826	0.0828651	0.215289	0.12288
Complication of transplanted liver	200616	3.98068e-06	0.605645	0.126809	0.348	266186	57826	1.68e-05	0.56831	0.127936
Malignant neoplasm of prostate	35206266	3.99662e-06	-0.155863	0.0341823	0.221	266186	57826	0.000121	-0.131285	0.0344697
Gastrointestinal complication	200447	4.03734e-06	0.257547	0.0547672	0.261	266186	57826	5.1e-05	0.227221	0.0551222
Disorder of immune function	440371	4.1164e-06	0.159083	0.0340989	0.237	266186	57826	0.000175	0.130484	0.0344098
Pneumonia due to other specified organism	44819745	4.12269e-06	0.538387	0.113099	0.33	266186	57826	0.000488	0.410337	0.114897
Abnormal coagulation profile	45592434	4.19445e-06	0.172575	0.0370296	0.264	266186	57826	0.00171457	0.118158	0.0373622
Seborrheic keratosis	40568467	4.19584e-06	-0.237486	0.0528936	0.169	266186	57826	5.4e-05	-0.209765	0.053083
Abnormal findings on diagnostic imaging of urinary organs	440529	4.30349e-06	0.233846	0.0500734	0.288	266186	57826	0.000256	0.187413	0.0506221
Poisoning by other opioids, accidental (unintentional), initial encounter	45546347	4.30557e-06	0.414811	0.0879328	0.312	266186	57826	0.0911424	0.151619	0.0889514
Pruritic rash	135618	4.4019e-06	0.0960518	0.0207742	0.24	266186	57826	0.0237714	0.0476289	0.0209958
Crohn's disease of large bowel	194684	4.52481e-06	0.317968	0.0675464	0.248	266186	57826	9.76e-06	0.308196	0.067967
Obstructive sleep apnea (adult) (pediatric)	45552539	4.58602e-06	-0.0628132	0.0137587	0.213	266186	57826	1.05e-06	-0.0672966	0.0138381
Nicotine dependence, other tobacco product, uncomplicated	45600719	4.82102e-06	0.216684	0.0466127	0.258	266186	57826	0.0191881	-0.110446	0.0475185
Delirium due to known physiological condition	35207116	4.84909e-06	0.290274	0.0622685	0.296	266186	57826	0.00797669	0.169172	0.0630719
Drug-induced constipation	4070750	4.87721e-06	0.217929	0.0469222	0.267	266186	57826	0.00859311	0.125647	0.0473831
Other disorders of lung	35208105	4.89559e-06	0.126101	0.0273457	0.257	266186	57826	0.129503	0.042113	0.0276954
Crohn's disease, unspecified, without complications	45601176	4.96903e-06	0.260166	0.0557163	0.232	266186	57826	3.89e-05	0.235256	0.0560617
Infarction of spleen	35206784	5.08693e-06	0.598344	0.126503	0.333	266186	57826	0.000399	0.465494	0.127961
Lentiginosis	4299551	5.10873e-06	-0.243865	0.0548888	0.16	266186	57826	8.88e-06	-0.238742	0.0551084
Peptic ulcer of unspecified site, unspecified as acute or chronic, without mention of hemorrhage or perforation, without mention of obstruction	44820935	5.33322e-06	0.24496	0.0529317	0.291	266186	57826	0.000606	0.185305	0.0533845
Herpes simplex without complication	440021	5.36408e-06	0.162113	0.0351616	0.237	266186	57826	0.124188	0.0555707	0.0359883
Hypertensive heart and chronic kidney disease with heart failure and with stage 5 chronic kidney disease, or end stage renal disease	35207674	5.39271e-06	0.287304	0.0621738	0.337	266186	57826	0.00046	0.223164	0.0629612
Type 2 diabetes mellitus with diabetic peripheral angiopathy with gangrene	45533022	5.40748e-06	0.369692	0.0796973	0.346	266186	57826	0.000146	0.310005	0.0803317
Disorder of oral soft tissues	139057	5.45385e-06	0.190399	0.0412631	0.254	266186	57826	0.0405293	0.0864052	0.0419117
Other convulsions	44830440	5.51935e-06	0.159997	0.0347746	0.247	266186	57826	0.0804386	0.0619171	0.0352539
Traumatic or non-traumatic injury	432795	5.73779e-06	0.082127	0.0179998	0.233	266186	57826	0.401785	0.0152893	0.0182158
Hemoptysis	261687	5.74947e-06	0.175303	0.0381649	0.269	266186	57826	0.0830555	0.0674465	0.0387316
Acute pancreatitis	44834827	5.77064e-06	0.236031	0.0511764	0.277	266186	57826	0.014589	0.127674	0.0518151
Acute gonorrhea of lower genitourinary tract	198978	5.88295e-06	0.483984	0.103642	0.321	266186	57826	0.0879667	0.185618	0.10769
Psoriasis with arthropathy	81931	5.93666e-06	0.264125	0.0570392	0.242	266186	57826	6.6e-05	0.233423	0.0573797
Chronic ulcer of skin	134441	5.95126e-06	0.192999	0.0420128	0.265	266186	57826	0.0235159	0.0970768	0.0425617
Schizoaffective disorder, unspecified	44835783	6.05215e-06	0.281759	0.0611708	0.306	266186	57826	0.297768	0.065264	0.0624392
Viral pneumonia	261326	6.18849e-06	0.255375	0.0555718	0.301	266186	57826	0.000405	0.201181	0.0561557
Malignant neoplasm of unspecified site of right female breast	45586014	6.34667e-06	-0.212018	0.047932	0.18	266186	57826	9.24e-06	-0.208803	0.0480398
Bronchitis	256451	6.36008e-06	0.079738	0.0175645	0.226	266186	57826	0.856875	0.00321022	0.0177956
Cutaneous abscess of limb, unspecified	45567340	6.45867e-06	0.300837	0.0651861	0.268	266186	57826	0.00928977	0.173981	0.0660418
Shortness of breath	44824625	6.48767e-06	0.0762616	0.0168263	0.243	266186	57826	0.412494	0.0139637	0.0170239
Antisocial personality disorder	35207213	6.51541e-06	0.55225	0.118941	0.354	266186	57826	0.0513403	0.238521	0.121024
Disorder of the urea cycle metabolism	434311	6.52563e-06	0.497912	0.107333	0.337	266186	57826	0.000686	0.375578	0.108374
Neoplasm of uncertain behavior of skin	35206687	6.62542e-06	-0.0946637	0.0211736	0.191	266186	57826	4.41e-06	-0.0970399	0.0213019
Other surgical procedures as the cause of abnormal reaction of the patient, or of later complication, without mention of misadventure at the time of the procedure	35224811	6.70286e-06	0.164209	0.0360042	0.25	266186	57826	0.00809347	0.0968306	0.0362977
Other cholangitis	1595616	6.71722e-06	0.496509	0.106861	0.321	266186	57826	3.84e-05	0.456987	0.107918
Adult failure to thrive	44829297	6.7309e-06	0.496022	0.107003	0.334	266186	57826	0.00176338	0.348611	0.109343
Respiratory syncytial virus as the cause of diseases classified elsewhere	35206042	6.77403e-06	0.477538	0.103153	0.332	266186	57826	0.00036	0.381747	0.104711
Unspecified hereditary and idiopathic peripheral neuropathy	44826563	6.87982e-06	0.134615	0.0296411	0.259	266186	57826	0.159071	0.0425348	0.0301149
Urinary incontinence	197672	6.942e-06	0.0936753	0.020703	0.243	266186	57826	0.0139545	0.0514608	0.0208591
Actinic keratosis	44834957	7.06274e-06	-0.11345	0.0254891	0.197	266186	57826	4.79e-05	-0.103278	0.0256106
Malignant neoplasm of unspecified site of unspecified female breast	45600511	7.07748e-06	-0.158297	0.0357482	0.188	266186	57826	9.76e-06	-0.156331	0.0358443
Chronic obstructive asthma, unspecified	44831280	7.11203e-06	0.237699	0.0520764	0.287	266186	57826	0.0766224	0.0939054	0.0527084
Drug induced constipation	37200649	7.12689e-06	0.215521	0.0472395	0.267	266186	57826	0.00915299	0.12539	0.0476772
Rosacea	44825653	7.18007e-06	-0.160482	0.0363212	0.176	266186	57826	1.01e-05	-0.158506	0.0364643
Uncomplicated asthma	45768910	7.21298e-06	0.0676134	0.0150013	0.224	266186	57826	0.552636	0.00902149	0.0151836
Multiple sclerosis	374919	7.27141e-06	-0.239253	0.0546982	0.162	266186	57826	2.87e-06	-0.250399	0.0549203
Unspecified psychosis not due to a substance or known physiological condition	35207141	7.37666e-06	0.224159	0.0492054	0.271	266186	57826	0.836545	0.0103576	0.050168
Type 1 diabetes mellitus with diabetic neuropathy, unspecified	45600638	7.89333e-06	0.38614	0.0841071	0.293	266186	57826	0.000169	0.325527	0.0846444
Epigastric pain	197381	7.94113e-06	0.068221	0.0152052	0.23	266186	57826	0.186669	0.0202997	0.0153528
Other dyschromia	44823333	7.98094e-06	-0.113987	0.0257845	0.188	266186	57826	2.21e-05	-0.10892	0.0259173
Gastroparesis	45591585	8.04811e-06	0.199934	0.0440834	0.245	266186	57826	0.00188288	0.139609	0.0444334
Other specified bacterial agents as the cause of diseases classified elsewhere	45585977	8.4995e-06	0.11164	0.0248526	0.222	266186	57826	0.0254765	0.0563177	0.0250976
Diverticulosis of large intestine	37110322	8.58186e-06	-0.269698	0.0623201	0.171	266186	57826	2.4e-06	-0.286788	0.0626122
Multiple sclerosis	35207365	8.61044e-06	-0.254817	0.05885	0.158	266186	57826	5.47e-06	-0.261158	0.0590603
Acute alcoholic intoxication in alcoholism	433735	8.63839e-06	0.286247	0.0631564	0.3	266186	57826	0.59555	0.0340829	0.0640773
Regional enteritis of unspecified site	44822028	8.69395e-06	0.288838	0.0634082	0.245	266186	57826	1.62e-05	0.281325	0.0637682
Bipolar disorder, current episode depressed, severe, without psychotic features	35207147	9.11615e-06	0.458653	0.0998206	0.274	266186	57826	0.0209878	0.238336	0.101515
Dysuria	35211336	9.29832e-06	0.0696081	0.01563	0.218	266186	57826	0.0393483	0.0325324	0.0157547
Viral disease	440029	9.33828e-06	0.0705309	0.0158364	0.219	266186	57826	0.147348	0.0232329	0.0160087
Abscess of limb	4061735	9.46288e-06	0.286727	0.0633248	0.264	266186	57826	0.0109579	0.165196	0.0641461
Abdominal pain, epigastric	44835089	9.54768e-06	0.103167	0.0231242	0.24	266186	57826	0.0196069	0.054643	0.0233204
Other ascites	44820070	9.60923e-06	0.292064	0.0646644	0.289	266186	57826	0.00194993	0.206191	0.065647
Senile angioma	4196684	9.62606e-06	-0.234811	0.054403	0.162	266186	57826	1.74e-05	-0.229146	0.0546401
Cough	35211275	9.84582e-06	0.056451	0.0127302	0.228	266186	57826	0.789881	-0.0034352	0.0128944
Viral hepatitis B without mention of hepatic coma, acute or unspecified, without mention of hepatitis delta	44823979	9.95407e-06	0.374426	0.0828989	0.328	266186	57826	0.578463	0.0480911	0.0863409
Atherosclerosis of arteries of the extremities	315558	1.00684e-05	0.2163	0.048288	0.294	266186	57826	0.0220814	0.112492	0.0487937
Gonococcal infection (acute) of lower genitourinary tract	44830952	1.05477e-05	0.472917	0.104188	0.318	266186	57826	0.110492	0.17435	0.108195
Acute asthma	257581	1.08898e-05	0.111989	0.0252414	0.237	266186	57826	0.0692024	0.0465066	0.0255047
Allergic rhinitis, cause unspecified	44835974	1.12733e-05	-0.0746151	0.0170868	0.205	266186	57826	6.91e-06	-0.0768717	0.0171928
Unspecified asthma, uncomplicated	45562457	1.13163e-05	0.0663155	0.0150393	0.224	266186	57826	0.559396	0.00888862	0.0152183
Sedative, hypnotic or anxiolytic abuse, unspecified	44831105	1.13542e-05	0.510307	0.112162	0.296	266186	57826	0.124448	0.177023	0.113911
Sedative, hypnotic or anxiolytic dependence, uncomplicated	45576505	1.14179e-05	0.416843	0.0919188	0.265	266186	57826	0.0511059	0.183754	0.0929173
Neoplasm of uncertain behavior of skin	135777	1.1429e-05	-0.080846	0.0185358	0.196	266186	57826	8.62e-06	-0.0824937	0.0186544
Drug-induced mood disorder	44834582	1.15032e-05	0.395712	0.0882987	0.341	266186	57826	0.43735	0.070297	0.0902028
Chlamydial infection, unspecified	35205642	1.17413e-05	0.316367	0.0703914	0.249	266186	57826	0.0254691	0.164222	0.0726142
Lipodystrophy, not elsewhere classified	35207101	1.19172e-05	0.482399	0.106652	0.307	266186	57826	0.214502	0.139813	0.111753
Other specified diseases of gallbladder	35208378	1.20288e-05	0.197244	0.0443795	0.254	266186	57826	0.00274461	0.13555	0.0447974
Submucous leiomyoma of uterus	44836890	1.20707e-05	-0.335863	0.079302	0.182	266186	57826	2.93e-05	-0.322518	0.079636
Unspecified viral hepatitis B without hepatic coma	45552212	1.22083e-05	0.307711	0.0690049	0.31	266186	57826	0.555898	0.0421929	0.0714711
Localized infection of skin AND/OR subcutaneous tissue	443600	1.24468e-05	0.104001	0.0236084	0.232	266186	57826	0.140158	0.0353055	0.0238684
Actinic keratosis	35208568	1.26306e-05	-0.089987	0.0207413	0.198	266186	57826	0.00025	-0.0759008	0.0208366
Local infection of the skin and subcutaneous tissue, unspecified	35208427	1.26601e-05	0.117822	0.0267356	0.234	266186	57826	0.0700628	0.0491292	0.0270178
Finding of menstrual bleeding	4078455	1.27521e-05	-0.119492	0.0276732	0.181	266186	57826	5.6e-07	-0.137446	0.0277995
Iron deficiency anemia due to blood loss	37119138	1.27544e-05	0.127822	0.0290017	0.245	266186	57826	0.000434	0.103639	0.0292262
Other (abnormal) findings on radiological examination of breast	44826984	1.28949e-05	-0.122209	0.0282983	0.2	266186	57826	1.23e-05	-0.122978	0.0284082
Other benign neoplasm of skin of trunk	35206568	1.2905e-05	-0.19918	0.0466225	0.166	266186	57826	3.66e-05	-0.189537	0.0468224
Preoperative state	4216244	1.30509e-05	-0.139019	0.0323159	0.18	266186	57826	7.49e-07	-0.158443	0.0324986
Dysplasia of vagina	194412	1.32183e-05	0.567855	0.125994	0.334	266186	57826	0.00282984	0.395727	0.129658
Acute respiratory distress	1326788	1.33035e-05	0.292167	0.0657977	0.298	266186	57826	0.0266319	0.149048	0.0666022
Inflammatory disorder of digestive tract	4043371	1.33068e-05	0.0848442	0.0193621	0.235	266186	57826	0.0444102	0.039401	0.0195454
Esophagitis, unspecified	45548149	1.33133e-05	0.215965	0.0487655	0.258	266186	57826	0.00374074	0.144465	0.049288
Toothache	4099176	1.33265e-05	0.448433	0.100391	0.334	266186	57826	0.0200351	0.242559	0.102968
Other nonspecific abnormal finding of lung field	44825821	1.33333e-05	0.130906	0.0297745	0.256	266186	57826	0.12454	0.0464694	0.0301538
Anemia, unspecified	44825282	1.34868e-05	0.0727553	0.0166381	0.24	266186	57826	0.0381849	0.0348935	0.0167956
Alcohol abuse with withdrawal, unspecified	725275	1.35222e-05	0.544966	0.121597	0.349	266186	57826	0.00788592	0.330994	0.122513
Disease of anus and rectum, unspecified	35208313	1.36955e-05	0.358831	0.080425	0.286	266186	57826	0.0184666	0.198004	0.0829428
Gangrene due to type 2 diabetes mellitus	4222876	1.37187e-05	0.365055	0.0823061	0.343	266186	57826	0.00022	0.311252	0.0828676
Hypertensive chronic kidney disease, unspecified, with chronic kidney disease stage V or end stage renal disease	44828971	1.39031e-05	0.30612	0.0692692	0.336	266186	57826	6.28e-05	0.285172	0.0701709
Submucous leiomyoma of uterus	195769	1.3981e-05	-0.240123	0.0565527	0.187	266186	57826	7.57e-05	-0.220061	0.0567744
Opioid abuse, in remission	44834602	1.40559e-05	0.570201	0.126878	0.331	266186	57826	0.071995	0.234253	0.128556
Nevus, non-neoplastic	44831264	1.4314e-05	-0.158259	0.0370446	0.177	266186	57826	1.68e-05	-0.157817	0.0372341
Hepatic encephalopathy	37402533	1.43447e-05	0.564792	0.126258	0.353	266186	57826	0.00139109	0.417321	0.127809
Periapical abscess without sinus	44823155	1.45062e-05	0.205977	0.0468086	0.275	266186	57826	0.15295	0.0680422	0.0473869
Systemic lupus erythematosus	44819941	1.45361e-05	0.235251	0.0533202	0.267	266186	57826	1.43e-05	0.236207	0.0535
Type 2 diabetes mellitus	201826	1.45667e-05	0.0727958	0.0167182	0.262	266186	57826	0.0136611	0.0416442	0.0168451
Coag./bleeding tests abnormal	4306267	1.4938e-05	0.146152	0.03339	0.258	266186	57826	0.0078994	0.0901126	0.0337015
Unspecified polyarthropathy or polyarthritis, multiple sites	44829202	1.50024e-05	0.482381	0.107929	0.313	266186	57826	5.12e-05	0.452158	0.108399
Cocaine abuse, in remission	1326501	1.57849e-05	0.372773	0.0846719	0.346	266186	57826	0.382523	0.0757654	0.0864536
Iron deficiency anemia secondary to blood loss (chronic)	35206692	1.58085e-05	0.126987	0.0291288	0.245	266186	57826	0.000529	0.102524	0.0293539
Atrial fibrillation	313217	1.60255e-05	0.0854449	0.0197005	0.248	266186	57826	0.000538	0.0689186	0.0198294
Unspecified fracture of sacrum, initial encounter for closed fracture	45568501	1.61257e-05	0.506574	0.113576	0.311	266186	57826	0.000144	0.447217	0.114314
Acute on chronic diastolic heart failure	40481043	1.61323e-05	0.17904	0.0410104	0.284	266186	57826	0.00692901	0.112537	0.0413658
Herpes simplex without mention of complication	44823976	1.63789e-05	0.154645	0.0354358	0.236	266186	57826	0.179519	0.0488494	0.0362547
Portal hypertension	44822040	1.64473e-05	0.433268	0.0978848	0.322	266186	57826	0.00192198	0.314549	0.0995341
Cutaneous abscess of left hand	45596357	1.64773e-05	0.486472	0.109479	0.314	266186	57826	0.0144944	0.276681	0.111306
Unspecified disorder of immune mechanism	44831060	1.66009e-05	0.208411	0.0475975	0.25	266186	57826	0.000773	0.163733	0.0480788
Carcinoma in situ of breast	81250	1.66248e-05	-0.248516	0.0591471	0.177	266186	57826	4.08e-05	-0.237586	0.0592753
Orthostatic hypotension	35207916	1.69723e-05	0.136165	0.0313262	0.245	266186	57826	0.00881929	0.083368	0.0316336
Other chronic pain	45542912	1.70114e-05	0.0471245	0.0109375	0.224	266186	57826	0.618053	-0.0055208	0.0110746
Immune defect	432596	1.70196e-05	0.207398	0.0474296	0.25	266186	57826	0.000732	0.163885	0.0479083
Primary malignant neoplasm of upper outer quadrant of female breast	436353	1.72589e-05	-0.210149	0.0498977	0.181	266186	57826	3.3e-05	-0.203623	0.050016
Primary malignant neoplasm of prostate	200962	1.73646e-05	-0.137512	0.0323138	0.225	266186	57826	0.00062	-0.110692	0.0325838
Insomnia, unspecified	45571810	1.75519e-05	0.0683909	0.0158532	0.227	266186	57826	0.682779	0.00655913	0.0160427
Person feigning illness	44836697	1.76706e-05	0.529946	0.119745	0.335	266186	57826	0.0333068	0.262319	0.12153
Non-ST elevation (NSTEMI) myocardial infarction	35207685	1.81869e-05	0.151281	0.0349266	0.276	266186	57826	0.090453	0.0600409	0.0353212
Esophageal reflux finding	4091509	1.82457e-05	0.190691	0.0438058	0.241	266186	57826	0.00166303	0.139898	0.0439869
Neutropenia, unspecified	44824103	1.87922e-05	0.30332	0.0693894	0.286	266186	57826	0.00111625	0.233989	0.0706554
Alcohol withdrawal delirium	377830	1.89105e-05	0.444473	0.101118	0.323	266186	57826	0.0212874	0.238182	0.102017
Zoster without complications	35205741	1.90061e-05	0.135067	0.0312468	0.238	266186	57826	0.00506364	0.0891191	0.0315745
Inflammatory disease of female genital structure	40483613	1.90292e-05	0.28992	0.0663309	0.267	266186	57826	0.00154215	0.215721	0.0670504
Other specified abnormal findings of blood chemistry	45558483	1.92701e-05	0.061185	0.0142636	0.229	266186	57826	0.0836843	0.0249405	0.0143967
Pyogenic arthritis, unspecified	35208724	1.92711e-05	0.29703	0.068104	0.291	266186	57826	0.0169872	0.166614	0.0690391
Nonrheumatic mitral (valve) prolapse	35207729	1.92838e-05	-0.216261	0.0517287	0.174	266186	57826	3.83e-05	-0.209416	0.0519387
Stenosis due to any device, implant AND/OR graft	4008710	1.94176e-05	0.254608	0.0586266	0.302	266186	57826	0.00378769	0.173295	0.0592026
Unspecified mood [affective] disorder	35207166	1.95397e-05	0.115565	0.0268086	0.223	266186	57826	0.634357	-0.0129553	0.0272675
Unspecified asthma with (acute) exacerbation	45601134	1.9586e-05	0.126421	0.0293221	0.242	266186	57826	0.12456	0.0457241	0.0296679
Esophagitis	30753	2.03188e-05	0.117862	0.0274066	0.241	266186	57826	0.0495058	0.0546563	0.0277113
Unspecified diastolic (congestive) heart failure	45601038	2.08617e-05	0.146151	0.0340036	0.278	266186	57826	0.0118026	0.0868547	0.0342947
Postprocedural infection	36712821	2.14344e-05	0.257379	0.0593647	0.259	266186	57826	0.00379696	0.175852	0.0599468
Chronic kidney disease stage 5 due to hypertension	44782690	2.18836e-05	0.291629	0.067583	0.331	266186	57826	0.000146	0.263901	0.0684893
Rosacea	136773	2.23278e-05	-0.11904	0.0283872	0.179	266186	57826	7.11e-05	-0.112044	0.0284984
Unspecified hypertrophic and atrophic conditions of skin	44834956	2.3681e-05	-0.13095	0.031351	0.194	266186	57826	1.06e-05	-0.137073	0.0315112
Disorder of urea cycle metabolism, unspecified	45561977	2.38995e-05	0.501788	0.115452	0.34	266186	57826	0.00175132	0.372105	0.116538
Type 1 diabetes mellitus without complication	443412	2.43147e-05	0.143808	0.0337053	0.257	266186	57826	0.000914	0.113637	0.0339895
Coccidioidomycosis, unspecified	35205834	2.51485e-05	0.481519	0.110854	0.32	266186	57826	0.000595	0.395376	0.1124
Hypotension, unspecified	44833594	2.57354e-05	0.160507	0.0376841	0.259	266186	57826	0.0978043	0.0635331	0.0381987
Chlamydial infection	438066	2.60818e-05	0.245831	0.0573067	0.239	266186	57826	0.07487	0.105749	0.0588932
Obesity, unspecified	35207024	2.6143e-05	-0.0505057	0.0120441	0.216	266186	57826	1.63e-08	-0.068228	0.0121258
Generalized enlarged lymph nodes	4165998	2.65898e-05	0.16246	0.0381715	0.241	266186	57826	0.0125134	0.0974019	0.0387072
Crohn's disease of large intestine without complications	45576986	2.67451e-05	0.33669	0.0779531	0.246	266186	57826	3.96e-05	0.331181	0.0784183
Abrasion of other part of head, initial encounter	45539393	2.67764e-05	0.24674	0.0577047	0.273	266186	57826	0.0353378	0.124021	0.0584203
Nonspecific tuberculin test reaction	40480893	2.68554e-05	0.132925	0.0313727	0.272	266186	57826	0.00707743	0.086304	0.0318618
Episodic mood disorder	44784632	2.70138e-05	0.126501	0.0298271	0.229	266186	57826	0.98492	0.000573	0.030314
Hemiplegia and hemiparesis following cerebral infarction affecting right dominant side	45591489	2.72574e-05	0.330357	0.0772465	0.328	266186	57826	0.00191549	0.245679	0.0780908
Uterine leiomyoma	197236	2.72949e-05	-0.100968	0.0242581	0.209	266186	57826	7.73e-05	-0.0956328	0.0243726
Episodic drug abuse	4143110	2.75661e-05	0.337777	0.0788078	0.302	266186	57826	0.31981	0.0800268	0.0800522
Dental caries, unspecified	44829024	2.76693e-05	0.15398	0.0363274	0.267	266186	57826	0.623919	0.0180959	0.0368613
Pulmonary congestion and hypostasis	438791	2.78418e-05	0.224187	0.0526823	0.288	266186	57826	0.0076027	0.143854	0.0533816
Other emphysema	35208021	2.80608e-05	0.27527	0.0645137	0.297	266186	57826	0.674865	0.0275868	0.0656516
Excessive or frequent menstruation	44827910	2.8272e-05	-0.120445	0.0290795	0.184	266186	57826	1.47e-06	-0.138959	0.0292155
Acute non-ST segment elevation myocardial infarction	4270024	2.84105e-05	0.147235	0.0348155	0.275	266186	57826	0.128693	0.0537068	0.0352229
Lesion of oral mucosa	37016130	2.89504e-05	0.157288	0.0371372	0.239	266186	57826	0.0937031	0.0634403	0.0376598
Acute respiratory distress	4191650	2.92938e-05	0.279678	0.0656846	0.296	266186	57826	0.0527893	0.129939	0.0665425
Contusion of head	42536696	3.07153e-05	0.174959	0.0414144	0.255	266186	57826	0.0714322	0.075802	0.0418119
Pulmonary congestion and hypostasis	44825477	3.09654e-05	0.223053	0.0527236	0.288	266186	57826	0.00814142	0.142714	0.053424
Cutaneous abscess of face	45577011	3.10974e-05	0.321775	0.0755057	0.281	266186	57826	0.0325881	0.165624	0.076635
Non-pressure chronic ulcer of other part of left foot with unspecified severity	45572300	3.11497e-05	0.238842	0.0564378	0.294	266186	57826	0.00573134	0.159036	0.0569738
Atherosclerotic heart disease of native coronary artery with unspecified angina pectoris	45596197	3.16246e-05	0.157306	0.0373752	0.267	266186	57826	0.0194791	0.088653	0.0377123
Unspecified urinary incontinence	35211339	3.1638e-05	0.101863	0.0242976	0.245	266186	57826	0.0177697	0.0582716	0.024481
Bilateral regular astigmatism	36684758	3.16577e-05	-0.299596	0.0743609	0.16	266186	57826	0.000142	-0.275587	0.0746164
Arthropathic psoriasis, unspecified	45548196	3.24205e-05	0.264526	0.0622262	0.238	266186	57826	0.000298	0.230908	0.0626077
Pruritus, unspecified	35208496	3.25165e-05	0.0953583	0.0227885	0.242	266186	57826	0.0379017	0.0479492	0.0230177
Other specified sepsis	45537723	3.27357e-05	0.280773	0.0663594	0.3	266186	57826	0.00459334	0.192394	0.0670566
Paralytic ileus	192357	3.2865e-05	0.26971	0.0637136	0.283	266186	57826	0.0010303	0.213878	0.064202
Transplanted organ and tissue status, unspecified	35225412	3.28712e-05	0.55642	0.129881	0.348	266186	57826	5.1e-05	0.545739	0.130695
Benign tumor of breast	72576	3.28951e-05	-0.218749	0.0537952	0.184	266186	57826	0.000103	-0.205369	0.0539394
Panic disorder without agoraphobia	4211231	3.30318e-05	0.111082	0.0265093	0.214	266186	57826	0.55744	0.0157545	0.0268209
Cellulitis of buttock	4186208	3.33717e-05	0.367831	0.0863322	0.284	266186	57826	0.0116961	0.224191	0.0875615
Non-pressure chronic ulcer of other part of right foot limited to breakdown of skin	45572299	3.36435e-05	0.315449	0.0744672	0.3	266186	57826	0.000793	0.256588	0.075201
Other pancytopenia	44821806	3.37985e-05	0.408412	0.0959618	0.314	266186	57826	0.00589763	0.274651	0.098122
Streptococcal infectious disease	437779	3.38968e-05	0.261727	0.0619217	0.272	266186	57826	0.0195743	0.14809	0.0627747
Opioid-induced psychotic disorder with delusions	4067987	3.39606e-05	0.566747	0.131894	0.319	266186	57826	0.0679301	0.248613	0.134231
Cholangitis	44834825	3.41911e-05	0.538999	0.125788	0.327	266186	57826	4.85e-05	0.531304	0.126577
Hypertensive heart and chronic kidney disease	44784621	3.47271e-05	0.20774	0.0495487	0.312	266186	57826	0.00307356	0.149662	0.050111
Immunosuppression	4242843	3.48503e-05	0.468	0.109562	0.307	266186	57826	0.000196	0.424269	0.110808
Paralytic ileus	44834816	3.49626e-05	0.29623	0.070093	0.286	266186	57826	0.000577	0.247012	0.0705398
Chronic kidney disease, Stage V	44837192	3.51984e-05	0.353718	0.0838939	0.344	266186	57826	5.64e-05	0.347802	0.0847794
Renal disorder due to type 1 diabetes mellitus	200687	3.53849e-05	0.286751	0.0679538	0.286	266186	57826	0.000245	0.256161	0.0686262
Disorder due to infection	432250	3.54198e-05	0.146067	0.0349014	0.236	266186	57826	0.0550037	0.0682395	0.0353712
Interstitial pulmonary disease, unspecified	35208074	3.59244e-05	0.196491	0.0468628	0.269	266186	57826	0.002169	0.146574	0.0472996
Myopia, bilateral	45538312	3.61265e-05	-0.093397	0.0227932	0.193	266186	57826	6.83e-05	-0.0906645	0.0229442
Pain in leg, unspecified	45543689	3.65637e-05	0.129964	0.0311822	0.259	266186	57826	0.156234	0.0448458	0.0315282
Unspecified sprain of left wrist, initial encounter	45578987	3.66789e-05	0.32579	0.0769318	0.26	266186	57826	0.000294	0.286142	0.0773001
Rosacea, unspecified	35208632	3.66796e-05	-0.142337	0.0349722	0.174	266186	57826	0.00014	-0.131974	0.0351072
Other and unspecified diseases of the oral soft tissues	44827854	3.67288e-05	0.18852	0.0450079	0.253	266186	57826	0.0450417	0.0921872	0.0456758
Acquired absence of other left toe(s)	45605169	3.67658e-05	0.367909	0.0872352	0.328	266186	57826	0.00146881	0.284687	0.0880655
Diffuse cystic mastopathy	44830188	3.67691e-05	-0.148684	0.0365174	0.188	266186	57826	3.15e-05	-0.150425	0.0366343
Malingering	4051630	3.68205e-05	0.486675	0.114617	0.33	266186	57826	0.0575548	0.223546	0.116283
Anorectal disorder	4145825	3.68584e-05	0.116508	0.0279774	0.238	266186	57826	0.342965	0.0271296	0.0285489
Osteomyelitis of ankle AND/OR foot	133853	3.6908e-05	0.280133	0.0666679	0.302	266186	57826	0.00205708	0.209971	0.0672345
Homicidal ideations	45592419	3.69421e-05	0.305303	0.0725632	0.303	266186	57826	0.600728	0.0387617	0.0738956
Intramural leiomyoma of uterus	192854	3.74647e-05	-0.146321	0.0359568	0.197	266186	57826	0.000178	-0.133815	0.0361245
Rheumatoid arthritis - hand joint	4115161	3.8438e-05	0.407222	0.0963102	0.308	266186	57826	8.15e-05	0.390826	0.0967146
Cystitis	195588	3.84387e-05	0.138351	0.0332374	0.237	266186	57826	0.00909029	0.0879062	0.033466
Other acute postoperative pain	44824154	3.8469e-05	0.168975	0.0405152	0.253	266186	57826	0.014437	0.10091	0.040939
Intoxication	602985	3.88719e-05	0.534363	0.125886	0.332	266186	57826	0.157066	0.182934	0.128048
Infectious mononucleosis, unspecified without complication	45595613	3.89087e-05	0.48864	0.113883	0.239	266186	57826	6.23e-05	0.479502	0.115008
Congestive heart failure, unspecified	44826642	3.94785e-05	0.132063	0.0318429	0.278	266186	57826	0.0234002	0.0732766	0.03217
Cerebral infarction due to thrombosis of cerebral arteries	4110192	3.95902e-05	0.165196	0.0397399	0.281	266186	57826	0.00742986	0.1083	0.0401632
Viral infection, unspecified	35205804	4.04356e-05	0.098268	0.0237515	0.221	266186	57826	0.0356657	0.0505807	0.0239827
Other abnormalities of breathing	45577778	4.10669e-05	0.147269	0.035502	0.252	266186	57826	0.0904266	0.060998	0.0358624
Retention of urine	192450	4.12823e-05	0.0907425	0.0219907	0.243	266186	57826	0.0362064	0.0466127	0.0221825
Complication associated with device	43021974	4.15531e-05	0.175402	0.0422544	0.27	266186	57826	0.0150555	0.104703	0.0427529
Complication of procedure	442019	4.16364e-05	0.111267	0.0269148	0.238	266186	57826	0.0374196	0.0567522	0.0271513
Diabetes with neurological manifestations, type II or unspecified type, not stated as uncontrolled	44828795	4.18651e-05	0.14194	0.0343204	0.284	266186	57826	0.00658947	0.0946083	0.0346087
Other and unspecified noninfectious gastroenteritis and colitis	44834815	4.19812e-05	0.0998572	0.024188	0.233	266186	57826	0.0262353	0.054509	0.0244215
Sexually active	4043042	4.21437e-05	-0.166652	0.0413636	0.171	266186	57826	0.00167324	-0.129333	0.0416707
Calculus of bile duct	443792	4.2271e-05	0.353339	0.0841475	0.288	266186	57826	0.000248	0.317739	0.0848076
Epilepsy, unspecified, without mention of intractable epilepsy	44835840	4.25206e-05	0.182677	0.0440006	0.253	266186	57826	0.0842151	0.0775267	0.0446384
Human papilloma virus infection	441788	4.25351e-05	0.193006	0.0463776	0.226	266186	57826	0.211745	0.0596151	0.0475072
Generalized enlarged lymph nodes	35211398	4.26401e-05	0.158929	0.0383391	0.241	266186	57826	0.0152187	0.0950441	0.0388692
Poisoning by unspecified drug or medicinal substance	44831777	4.28668e-05	0.321016	0.0765943	0.27	266186	57826	0.447169	0.0596061	0.0780895
Major depressive affective disorder, recurrent episode, severe, specified as with psychotic behavior	44827655	4.30413e-05	0.325824	0.07805	0.314	266186	57826	0.0586363	0.151809	0.0795737
Acute on chronic systolic heart failure	40480602	4.33346e-05	0.176609	0.0426875	0.29	266186	57826	0.0259692	0.0965839	0.0431068
Other acute osteomyelitis, left ankle and foot	45558071	4.34153e-05	0.383362	0.0916579	0.327	266186	57826	0.000987	0.30999	0.0924412
Unspecified fracture of upper end of right humerus, initial encounter for closed fracture	45544678	4.46799e-05	0.540728	0.128029	0.326	266186	57826	0.000235	0.487948	0.12873
Gastritis, unspecified, without bleeding	45605928	4.48768e-05	0.0972958	0.023669	0.243	266186	57826	0.0791821	0.0420543	0.0238826
Mental health problem	4131548	4.49671e-05	0.499683	0.118848	0.325	266186	57826	0.0450244	0.246443	0.121299
Renal failure syndrome	192359	4.544e-05	0.190605	0.0461298	0.284	266186	57826	0.021138	0.108672	0.0467953
Disorder of skin	4317258	4.59555e-05	-0.0873417	0.0215864	0.2	266186	57826	1.13e-06	-0.104914	0.0217355
Acute bronchiolitis	260125	4.73247e-05	0.303047	0.0728359	0.277	266186	57826	0.00659279	0.203089	0.0736776
Alcohol withdrawal	44829916	4.75903e-05	0.304223	0.0732955	0.296	266186	57826	0.267247	0.0826222	0.0740885
Disorder of pancreas	192963	4.76449e-05	0.14879	0.0361778	0.257	266186	57826	0.00866974	0.0965273	0.0365144
Discoloration of skin	135030	4.79483e-05	-0.09052	0.0224355	0.197	266186	57826	0.000109	-0.0867878	0.0225882
Other postprocedural complications and disorders of digestive system	45605963	4.81673e-05	0.247248	0.0596851	0.263	266186	57826	0.000394	0.216351	0.0600581
Esophageal reflux	44822019	4.82401e-05	0.0557199	0.0136686	0.231	266186	57826	0.126028	0.0211025	0.0137771
Abscess of face	4061734	4.84068e-05	0.312079	0.0751119	0.279	266186	57826	0.0444173	0.15491	0.0762563
Methicillin susceptible Staphylococcus aureus in conditions classified elsewhere and of unspecified site	44827488	4.84918e-05	0.318568	0.0766612	0.286	266186	57826	0.0703573	0.143265	0.0784228
Cellulitis and abscess of leg, except foot	44823318	4.88653e-05	0.146133	0.0355818	0.253	266186	57826	0.287931	0.0384469	0.0360763
Coagulation defect, unspecified	35206766	4.91415e-05	0.162794	0.0395965	0.252	266186	57826	0.00936218	0.104682	0.0399668
Cellulitis and abscess of lower leg	4066371	4.946e-05	0.144421	0.0351933	0.252	266186	57826	0.314923	0.0359608	0.0356882
Malignant neoplasm of other specified sites of female breast	44834490	4.97282e-05	-0.309094	0.0785932	0.173	266186	57826	0.000114	-0.295408	0.0788365
Unspecified drug-induced mental disorder	44836958	5.04138e-05	0.415263	0.099805	0.312	266186	57826	0.452891	0.0766595	0.101684
Retinal lattice degeneration	319016	5.04208e-05	-0.222036	0.055934	0.193	266186	57826	3.48e-05	-0.228854	0.0564712
Borderline personality disorder	434626	5.08956e-05	0.216279	0.0523677	0.215	266186	57826	0.775534	0.0152208	0.0533113
Menopausal syndrome	439082	5.10226e-05	-0.105963	0.0263974	0.186	266186	57826	3.96e-05	-0.10783	0.0264781
Morbid (severe) obesity due to excess calories	45600659	5.26618e-05	-0.0630002	0.0156501	0.208	266186	57826	3.49e-06	-0.0726253	0.0157317
Localized swelling, mass and lump, head	35211310	5.27754e-05	0.126721	0.0310376	0.246	266186	57826	0.116599	0.0494712	0.0314092
Dysthymia	433440	5.35059e-05	0.0913598	0.0224528	0.223	266186	57826	0.795363	0.00590241	0.0227479
Alcoholic gastritis without bleeding	45596315	5.42573e-05	0.411044	0.0994525	0.331	266186	57826	0.0413814	0.20767	0.100681
Melena	4103703	5.44423e-05	0.098714	0.0242779	0.241	266186	57826	0.127379	0.0375273	0.0245475
Coronary atherosclerosis of unspecified type of vessel, native or graft	44835932	5.51437e-05	0.101209	0.0249297	0.258	266186	57826	0.0149753	0.0613884	0.0251318
Dependence on respirator [ventilator] status	45542507	5.51918e-05	0.338369	0.0820601	0.304	266186	57826	0.00238298	0.256021	0.0829185
Calculus of bile duct without mention of cholecystitis, without mention of obstruction	44827883	5.54102e-05	0.374125	0.0904535	0.298	266186	57826	0.000316	0.336004	0.0911987
Poisoning by unspecified drug or medicinal substance, undetermined whether accidentally or purposely inflicted	44833017	5.66666e-05	0.308602	0.0749276	0.277	266186	57826	0.0301775	0.166596	0.0759565
Acute exacerbation of allergic asthma	45769441	5.66821e-05	0.303007	0.0737276	0.292	266186	57826	0.0238863	0.171459	0.0750687
Elderly primigravida	441085	5.7559e-05	-0.351144	0.091013	0.123	266186	57826	8.52e-05	-0.345097	0.0914555
Cellulitis of buttock	45581928	5.78462e-05	0.358805	0.0869378	0.283	266186	57826	0.0163214	0.214958	0.0881866
Leukocytopenia, unspecified	44829911	5.79041e-05	0.218946	0.0535483	0.264	266186	57826	0.000635	0.187894	0.0542364
Complete loss of teeth, unspecified cause, unspecified class	45548139	5.8513e-05	0.230226	0.0564237	0.297	266186	57826	0.0802072	0.101043	0.0573893
Gestation period, 38 weeks	443871	5.89778e-05	-0.166867	0.0422057	0.152	266186	57826	0.00110548	-0.136421	0.0423594
Precipitous drop in hematocrit	4216894	5.93894e-05	0.32674	0.0795285	0.29	266186	57826	0.000485	0.285727	0.0803032
Impaired fasting glucose	44826981	5.94712e-05	-0.118174	0.0297391	0.202	266186	57826	3.2e-05	-0.122833	0.0298489
Bipolar disorder, current episode depressed, mild or moderate severity, unspecified	45571756	5.95772e-05	0.297212	0.0723189	0.257	266186	57826	0.149084	0.106593	0.0732944
Malignant neoplasm of unspecified site of left female breast	45556996	5.98747e-05	-0.185798	0.0471226	0.183	266186	57826	0.000117	-0.178902	0.0472456
Liver cell carcinoma	4001171	6.02226e-05	0.393994	0.0958459	0.321	266186	57826	0.00243794	0.299681	0.097138
Other bipolar disorders	44829925	6.09718e-05	0.264437	0.064561	0.249	266186	57826	0.194079	0.085762	0.0656073
Malignant neoplasm of unspecified part of unspecified bronchus or lung	45590885	6.29196e-05	0.225774	0.0554928	0.274	266186	57826	0.0771278	0.099759	0.0560425
Latent syphilis, unspecified as early or late	35205594	6.65874e-05	0.479643	0.117497	0.365	266186	57826	0.19256	0.160082	0.122069
Infection by Trichomonas	434872	6.69688e-05	0.248103	0.0611593	0.277	266186	57826	0.340367	0.0597234	0.0623954
Pneumonitis due to inhalation of food or vomitus	44820894	6.73929e-05	0.371419	0.0908536	0.298	266186	57826	0.0112552	0.237276	0.0921737
Impetigo, unspecified	45552963	6.83496e-05	0.277485	0.0680521	0.236	266186	57826	0.00165604	0.220276	0.068746
Anxiety state, unspecified	44832239	6.90508e-05	0.0615884	0.0154117	0.216	266186	57826	0.213173	-0.0194397	0.0156357
Major depressive disorder, recurrent, severe with psychotic symptoms	35207159	6.93502e-05	0.274361	0.0676359	0.282	266186	57826	0.188528	0.0910856	0.0688524
Thrombocytopenia, unspecified	44825284	6.95596e-05	0.155042	0.0385184	0.256	266186	57826	0.0412053	0.0802502	0.0390778
Shock, unspecified	35211395	7.04002e-05	0.27378	0.0675995	0.292	266186	57826	0.00620654	0.188939	0.0681826
Acute embolism and thrombosis of unspecified deep veins of unspecified lower extremity	45567234	7.11277e-05	0.159236	0.039602	0.258	266186	57826	0.00292413	0.119963	0.0399564
Peptic ulcer	4027663	7.12488e-05	0.201121	0.0498847	0.268	266186	57826	0.0192977	0.11891	0.0503895
Other diseases of lung, not elsewhere classified	44819752	7.14547e-05	0.123399	0.030792	0.257	266186	57826	0.358274	0.028775	0.0312591
Liver cell carcinoma	35206146	7.16631e-05	0.401751	0.0987215	0.323	266186	57826	0.00286457	0.303568	0.10001
Pain in right leg	45533939	7.19915e-05	0.0777392	0.0194763	0.243	266186	57826	0.565058	0.011344	0.0197014
Methicillin resistant Staphylococcus aureus in conditions classified elsewhere and of unspecified site	44823971	7.2602e-05	0.305825	0.0754263	0.284	266186	57826	0.098301	0.128212	0.0768959
Non-rheumatic mitral valve disease	45769461	7.29058e-05	-0.160505	0.0410799	0.19	266186	57826	3.17e-05	-0.169108	0.0412859
Leukopenia	435224	7.29378e-05	0.126933	0.0316845	0.243	266186	57826	0.00439997	0.0920312	0.0320873
Rheumatoid arthritis of multiple joints	4117686	7.40787e-05	0.30082	0.0741973	0.269	266186	57826	0.000118	0.292869	0.0744133
Primary malignant neoplasm of uterine cervix	196359	7.41434e-05	0.366742	0.0901326	0.283	266186	57826	0.00414677	0.266078	0.0911017
38 weeks gestation of pregnancy	45556832	7.49259e-05	-0.166107	0.0426171	0.152	266186	57826	0.0011835	-0.136919	0.0427737
Polyp of corpus uteri	200779	7.68209e-05	-0.157177	0.0403467	0.183	266186	57826	0.000118	-0.153653	0.0404952
Unspecified psychosis	44832238	7.71048e-05	0.184435	0.0460309	0.27	266186	57826	0.828636	0.0101554	0.046885
Other stimulant abuse, in remission	1326502	7.75327e-05	0.430173	0.105639	0.293	266186	57826	0.270781	0.118644	0.106916
Anemia in mother complicating childbirth	45757092	7.7955e-05	-0.231611	0.0600418	0.152	266186	57826	0.000521	-0.20475	0.0602583
Pneumonitis due to inhalation of vomitus	4110180	7.87255e-05	0.383844	0.094714	0.299	266186	57826	0.0300044	0.210064	0.0954963
Absence of toe	4093531	7.97946e-05	0.309943	0.0770739	0.316	266186	57826	0.0024933	0.238924	0.0778797
Esophagitis, unspecified without bleeding	725361	7.98574e-05	0.208089	0.0518941	0.255	266186	57826	0.00706484	0.142785	0.0524309
Other lesions of oral mucosa	45581885	8.04092e-05	0.179692	0.0449094	0.242	266186	57826	0.0541268	0.0881385	0.0454496
Acute serous otitis media, bilateral	45533385	8.06574e-05	0.417052	0.102308	0.261	266186	57826	0.000326	0.381699	0.103071
Symptomatic periapical periodontitis	37399393	8.0887e-05	0.255239	0.0635514	0.274	266186	57826	0.0657986	0.11926	0.0642789
Mental disorders of mother, antepartum condition or complication	44826784	8.15643e-05	0.382387	0.0938783	0.231	266186	57826	0.061203	0.180652	0.0950657
Blood chemistry abnormal	436230	8.16709e-05	0.0512934	0.0129832	0.227	266186	57826	0.265505	0.0146042	0.0131053
Palpitations	44831589	8.22337e-05	-0.0817321	0.0208926	0.203	266186	57826	1.68e-05	-0.0897566	0.0210036
Melena	35208413	8.2615e-05	0.0968529	0.0244224	0.241	266186	57826	0.141634	0.0363861	0.0246903
High risk homosexual behavior	45576176	8.28297e-05	0.483554	0.119149	0.318	266186	57826	0.410157	0.105136	0.12699
Unspecified chronic bronchitis	44830114	8.34112e-05	0.293575	0.0731177	0.291	266186	57826	0.120086	0.116077	0.0741091
Nonspecific reaction to tuberculin skin test without active tuberculosis	45539358	8.4736e-05	0.17567	0.0441472	0.274	266186	57826	0.0015558	0.142972	0.0447481
Hemoptysis	35211272	8.49223e-05	0.176823	0.0444113	0.268	266186	57826	0.157249	0.064044	0.0450763
Estrogen receptor positive tumor	4167696	8.50528e-05	-0.27656	0.0724253	0.166	266186	57826	0.000118	-0.271763	0.0726051
Acute on chronic combined systolic (congestive) and diastolic (congestive) heart failure	45567181	8.5404e-05	0.217894	0.054693	0.303	266186	57826	0.00783613	0.148154	0.0552056
Snoring	4248728	8.59176e-05	-0.0812074	0.0208186	0.2	266186	57826	0.000129	-0.0795869	0.0209296
Abnormal cytological findings in specimens from other organs, systems and tissues	35211507	8.62088e-05	0.435364	0.107608	0.3	266186	57826	0.0129158	0.280979	0.11102
Rheumatic disorders of both mitral and tricuspid valves	35207659	8.66636e-05	0.214294	0.0537752	0.282	266186	57826	0.00112487	0.178435	0.0541067
Unspecified atrial fibrillation	45576876	8.68969e-05	0.0824887	0.0209067	0.247	266186	57826	0.00211324	0.0649388	0.0210391
Asymptomatic	4309345	8.74353e-05	-0.194703	0.0505833	0.179	266186	57826	1.71e-05	-0.21371	0.0507447
Acute apical periodontitis of pulpal origin	44834780	8.75188e-05	0.2751	0.0687446	0.278	266186	57826	0.0437401	0.141492	0.0694752
Contusion of other part of head, initial encounter	45553777	8.75813e-05	0.181582	0.0456464	0.256	266186	57826	0.0772613	0.081889	0.0460658
Dysuria	197684	9.01755e-05	0.0554889	0.0141234	0.217	266186	57826	0.290418	0.0150723	0.0142438
Cystitis, unspecified without hematuria	45606489	9.08393e-05	0.157286	0.0396788	0.239	266186	57826	0.0120568	0.101189	0.0399842
Interstitial lung disease	4119786	9.12433e-05	0.184917	0.0466116	0.266	266186	57826	0.00441134	0.135273	0.0470444
Other streptococcus as the cause of diseases classified elsewhere	35206028	9.13902e-05	0.380491	0.0948989	0.31	266186	57826	0.0101264	0.25151	0.0963134
Presbyopia	44833487	9.14605e-05	-0.0848956	0.0218378	0.22	266186	57826	1.23e-06	-0.105916	0.0220085
Chronic bronchitis	255841	9.30646e-05	0.177188	0.0447409	0.263	266186	57826	0.87984	0.00686697	0.0454027
Alcoholic liver disease, unspecified	35208332	9.41106e-05	0.405702	0.101299	0.317	266186	57826	0.0334474	0.220416	0.102305
Trichomonal vulvovaginitis	44821716	9.48336e-05	0.307544	0.0772319	0.303	266186	57826	0.147744	0.114656	0.0786595
Type 2 diabetes mellitus with other specified complication	45595799	9.50607e-05	0.100343	0.0255336	0.268	266186	57826	0.0104877	0.0661021	0.0257129
Trichomonal vulvovaginitis	194871	9.57255e-05	0.248757	0.06267	0.28	266186	57826	0.285489	0.0685608	0.0639052
Snoring	45553714	9.62008e-05	-0.0815261	0.0210474	0.201	266186	57826	0.000134	-0.0802831	0.0211614
Other shock	35211394	9.6227e-05	0.324052	0.081373	0.308	266186	57826	0.00399301	0.239942	0.0821141
Hypothermia, initial encounter	45551428	9.67002e-05	0.511102	0.127425	0.344	266186	57826	0.00497989	0.368411	0.12865
Supervision of elderly multigravida, second trimester	45601774	9.68832e-05	-0.244708	0.0644686	0.144	266186	57826	0.000674	-0.215035	0.0647286
Peptic ulcer, site unspecified, unspecified as acute or chronic, without hemorrhage or perforation	35208227	9.74162e-05	0.201387	0.0509122	0.268	266186	57826	0.0224379	0.118378	0.0514155
Acute upper respiratory infection, unspecified	35207929	9.81443e-05	0.052736	0.0134955	0.216	266186	57826	0.206474	0.0172239	0.0136197
Bilateral hyperopia of eyes	36684781	9.84768e-05	-0.369189	0.0987371	0.153	266186	57826	9.35e-05	-0.372298	0.0992277
Closed fracture of one rib	75941	9.88665e-05	0.181974	0.0460814	0.256	266186	57826	0.123948	0.0720406	0.0465756
Type 1 diabetes mellitus with diabetic chronic kidney disease	45547621	9.91698e-05	0.331581	0.0833022	0.299	266186	57826	0.00100558	0.282113	0.0842048
Melanocytic nevi of trunk	35206564	9.96736e-05	-0.118833	0.0308921	0.173	266186	57826	0.000854	-0.102467	0.0310299
Chronic gastric ulcer with hemorrhage	4211001	0.00010061	0.367113	0.0922438	0.316	266186	57826	0.00465044	0.267718	0.0930719
High risk homosexual behavior	43020476	0.000101892	0.476642	0.118983	0.317	266186	57826	0.455662	0.0950493	0.12681
Benign neoplasm of skin of upper limb	4243587	0.000104221	-0.155215	0.0406288	0.172	266186	57826	0.000249	-0.147228	0.0407792
Disorder of left eye	764524	0.000105145	-0.31825	0.0849518	0.157	266186	57826	0.000545	-0.28543	0.0851472
Enterocolitis due to Clostridium difficile	35205420	0.00010628	0.421364	0.105541	0.294	266186	57826	0.00180947	0.340455	0.106632
Tobacco use disorder complicating pregnancy, childbirth, or the puerperium, antepartum condition or complication	44819867	0.000107187	0.497086	0.123146	0.251	266186	57826	0.119027	0.195946	0.123757
Morbid obesity	434005	0.000108879	-0.0570193	0.0147905	0.21	266186	57826	6.88e-06	-0.0665731	0.0148681
Neutropenic disorder	4119158	0.000109258	0.256268	0.0650172	0.278	266186	57826	0.00574572	0.185368	0.0662519
Cocaine intoxication	4101256	0.00010972	0.464851	0.117743	0.379	266186	57826	0.220753	0.147563	0.119812
Myelodysplastic syndrome, unspecified	35206675	0.000111181	0.470655	0.118153	0.32	266186	57826	0.000116	0.471757	0.118797
Tinnitus, unspecified	44820847	0.000111859	-0.114482	0.0299277	0.205	266186	57826	0.00012	-0.114576	0.0300831
Other and unspecified alcohol dependence, in remission	44828838	0.000112202	0.247419	0.0629644	0.286	266186	57826	0.609579	0.0326879	0.0638733
Alcoholic cirrhosis of liver	44819802	0.000112299	0.386885	0.0978676	0.325	266186	57826	0.0561464	0.191834	0.0993644
Osteoarthrosis, unspecified whether generalized or localized, site unspecified	44831489	0.000113171	0.0789746	0.0203555	0.254	266186	57826	0.0168122	0.049123	0.0204842
Papillomavirus as the cause of diseases classified elsewhere	35206045	0.000113339	0.238816	0.06062	0.232	266186	57826	0.0303366	0.13535	0.0618122
Gastrojejunal ulcer without hemorrhage AND without perforation	4101104	0.000113538	0.40728	0.102407	0.283	266186	57826	0.000772	0.355006	0.102895
Major depressive disorder, recurrent, unspecified	35207161	0.000113726	0.110213	0.0283044	0.231	266186	57826	0.876137	0.00448069	0.0287366
Inflamed seborrheic keratosis	45538586	0.000114557	-0.0939429	0.0245423	0.196	266186	57826	0.00056	-0.0844356	0.0246421
Major depressive affective disorder, recurrent episode, moderate	44831090	0.000114741	0.130014	0.0333604	0.239	266186	57826	0.635195	0.0161036	0.0339014
Inflammatory disease of liver	194990	0.000116805	0.17124	0.0438784	0.263	266186	57826	0.402055	0.0375872	0.0447352
Cutaneous abscess of left lower limb	45538564	0.00011718	0.28665	0.0728555	0.274	266186	57826	0.0310746	0.160783	0.0737229
Pain in finger of left hand	762287	0.000117253	-0.460016	0.125971	0.137	266186	57826	4.37e-05	-0.489051	0.126532
Hypnotic or anxiolytic dependence	443236	0.000117573	0.317483	0.0803142	0.25	266186	57826	0.429627	0.0646218	0.0814079
Acquired absence of left leg below knee	45537692	0.000118043	0.43291	0.109894	0.349	266186	57826	0.00196898	0.349284	0.110863
Nausea alone	44831591	0.000118316	0.0869886	0.0224437	0.224	266186	57826	0.355434	0.0209864	0.0226737
Other specified bacterial infections in conditions classified elsewhere and of unspecified site, other specified bacteria	44826334	0.000119542	0.484484	0.122264	0.325	266186	57826	0.00220727	0.389202	0.124252
Systemic inflammatory response syndrome (SIRS) of non-infectious origin with acute organ dysfunction	45534462	0.00011974	0.468802	0.118448	0.325	266186	57826	0.005139	0.33893	0.118737
Chronic combined systolic (congestive) and diastolic (congestive) heart failure	45586588	0.000121662	0.190247	0.0488923	0.295	266186	57826	0.0120441	0.124903	0.0493493
Chronic combined systolic and diastolic heart failure	44782719	0.000122265	0.194476	0.0499798	0.295	266186	57826	0.010974	0.129316	0.0504213
Clostridioides difficile infection	193688	0.000122534	0.239303	0.0611638	0.263	266186	57826	0.0280072	0.137776	0.0620689
Methicillin susceptible Staphylococcus aureus infection as the cause of diseases classified elsewhere	45537779	0.000122889	0.231689	0.0593083	0.27	266186	57826	0.0519758	0.117562	0.059992
Menopausal and female climacteric states	920170	0.00012379	-0.101262	0.0266116	0.186	266186	57826	0.000106	-0.102554	0.0266924
Bipolar disorder, current episode depressed, severe, with psychotic features	35207148	0.000125692	0.518324	0.130557	0.306	266186	57826	0.0362374	0.282601	0.132592
Psychosis and severe depression co-occurrent and due to bipolar affective disorder	35622934	0.000125692	0.518324	0.130557	0.306	266186	57826	0.0362374	0.282601	0.132592
Disorder of upper gastrointestinal tract	4000609	0.000126139	0.0832128	0.0215711	0.238	266186	57826	0.123086	0.0336569	0.0217742
Coronary atherosclerosis	40481919	0.000126856	0.0876642	0.0227438	0.253	266186	57826	0.0377258	0.0477823	0.0229264
Other Gram-negative sepsis	45566504	0.00012765	0.3636	0.0927673	0.314	266186	57826	0.00393688	0.275612	0.094016
Retention of urine, unspecified	45587508	0.000131656	0.0954793	0.0247974	0.242	266186	57826	0.0409472	0.0513077	0.0250079
Other psychoactive substance dependence, in remission	45566820	0.000131971	0.464663	0.117869	0.304	266186	57826	0.141584	0.177714	0.119584
Unspecified kidney failure	35209280	0.000131972	0.222443	0.0573097	0.289	266186	57826	0.011118	0.148664	0.057978
Cellulitis of unspecified part of limb	45552969	0.000134899	0.165599	0.0428094	0.247	266186	57826	0.146561	0.0631467	0.0432837
Disorder of carotid artery	4153380	0.000135766	0.132808	0.0344715	0.262	266186	57826	0.0219692	0.0800028	0.0347245
Supervision of elderly multigravida, unspecified trimester	45563044	0.00013634	-0.266569	0.0719827	0.14	266186	57826	0.000544	-0.243167	0.0722272
Chills (without fever)	45577807	0.000136807	0.144591	0.0374793	0.244	266186	57826	0.0472606	0.0756168	0.0378921
Other obesity due to excess calories	45591051	0.000139731	-0.0860064	0.0227453	0.205	266186	57826	0.000221	-0.0839065	0.0228717
Achilles bursitis or tendinitis	44830353	0.000140213	-0.190533	0.0509566	0.191	266186	57826	0.000266	-0.183495	0.0512013
Other chronic pain	44834629	0.000141001	0.0697077	0.0182225	0.233	266186	57826	0.449692	-0.0139534	0.0184765
Hyperpotassemia	44831057	0.0001411	0.151289	0.0393233	0.273	266186	57826	0.0299605	0.0868745	0.0397839
Disorders of both mitral and tricuspid valves	4111566	0.000141745	0.210083	0.0543907	0.28	266186	57826	0.00153297	0.175503	0.0547155
Chronic viral hepatitis B without mention of hepatic coma without mention of hepatitis delta	44829751	0.000142095	0.37069	0.0954246	0.337	266186	57826	0.779103	0.0278888	0.0992969
Other specified diseases of anus and rectum	45572222	0.000142897	0.120502	0.031381	0.237	266186	57826	0.248345	0.0370052	0.0319648
Neutropenia	320073	0.000142922	0.160124	0.0415806	0.252	266186	57826	0.0121174	0.106788	0.0422235
Cellulitis and abscess of finger, unspecified	44833785	0.000143554	0.27473	0.0707723	0.27	266186	57826	0.0127876	0.180784	0.0716626
Cellulitis and abscess of finger	79898	0.000144325	0.27253	0.0702377	0.27	266186	57826	0.0120915	0.180833	0.0711121
Mitral valve prolapse	4252872	0.000145342	-0.216207	0.0581805	0.174	266186	57826	0.000284	-0.207693	0.0584431
Non-pressure chronic ulcer of skin of other sites with unspecified severity	45572304	0.000147279	0.238181	0.0616518	0.272	266186	57826	0.0167842	0.150676	0.0623288
Unspecified intracranial injury with loss of consciousness of unspecified duration, initial encounter	45592548	0.000148125	0.286622	0.0740288	0.283	266186	57826	0.0309932	0.163362	0.0748961
Myelodysplastic syndrome (clinical)	138994	0.000148576	0.431237	0.110476	0.31	266186	57826	0.000208	0.423815	0.111113
Contusion of chest wall	44835238	0.000149863	0.190943	0.0496308	0.26	266186	57826	0.076039	0.0895475	0.0501387
Acute bronchiolitis, unspecified	35207969	0.000151037	0.327498	0.0844022	0.284	266186	57826	0.00766384	0.231037	0.0852529
Abnormal cytology findings	443411	0.000151613	0.330524	0.0850363	0.266	266186	57826	0.0258744	0.197211	0.0872511
Posterior vitreous detachment	4088110	0.000154238	-0.273539	0.0743521	0.174	266186	57826	0.00036	-0.259325	0.0746297
Transplanted heart present	42538117	0.000155727	0.442216	0.11377	0.322	266186	57826	4.55e-05	0.480862	0.114457
Trichomoniasis, unspecified	35205608	0.000155762	0.282221	0.0731359	0.276	266186	57826	0.207089	0.0946547	0.0745523
Subserous leiomyoma of uterus	195770	0.000156575	-0.182722	0.0491716	0.188	266186	57826	0.000539	-0.168486	0.0494588
Lower urinary tract symptoms	443350	0.000156747	-0.289522	0.0788548	0.179	266186	57826	1.5e-05	-0.333833	0.0796737
Chronic hepatitis	200763	0.000157094	0.291006	0.0755655	0.306	266186	57826	0.072635	0.139844	0.0772487
Chronic ulcer of unspecified site	44828017	0.000157279	0.263322	0.0683897	0.286	266186	57826	0.0140743	0.17241	0.0693978
Laceration of skin of eyelid AND periocular area	375393	0.000157823	0.242542	0.0630865	0.28	266186	57826	0.0296293	0.140282	0.0638774
Dependence on respirator	46273390	0.000158004	0.306461	0.0794431	0.296	266186	57826	0.00798039	0.216135	0.0803294
Weakness of face muscles	434657	0.000158994	0.170211	0.0445237	0.273	266186	57826	0.0280028	0.0993707	0.0449125
Other local lupus erythematosus	35208701	0.000159865	0.540521	0.138173	0.311	266186	57826	0.0003	0.517404	0.138353
Neutropenia, unspecified	45557094	0.000160707	0.178132	0.0465536	0.255	266186	57826	0.0073459	0.127971	0.047279
Vascular dementia without behavioral disturbance	37109056	0.000162507	0.38563	0.100155	0.347	266186	57826	0.000663	0.348626	0.100534
Squamous cell carcinoma of skin, unspecified	45590903	0.000162901	0.238081	0.0619703	0.262	266186	57826	0.000357	0.226589	0.0623671
Intermediate coronary syndrome	44827783	0.000164669	0.179022	0.0469222	0.281	266186	57826	0.00858096	0.125304	0.0472684
Chronic or unspecified gastric ulcer with hemorrhage	35208205	0.00016576	0.357734	0.0928543	0.313	266186	57826	0.00662899	0.258417	0.0936931
Closed fracture sacrum	4013160	0.000169868	0.404867	0.104633	0.292	266186	57826	0.00124462	0.348535	0.105383
Chill	434490	0.000170382	0.13178	0.0346901	0.243	266186	57826	0.0883516	0.0600683	0.0350851
Glomerular disease in systemic lupus erythematosus	45562709	0.000170384	0.406816	0.10539	0.308	266186	57826	3.65e-05	0.449979	0.105837
Complication of surgical procedure	434547	0.00017072	0.106686	0.0281457	0.239	266186	57826	0.102768	0.0464716	0.0283811
Abnormal chest sounds	44822299	0.00017193	0.203189	0.0533039	0.279	266186	57826	0.0279467	0.119911	0.0541066
Crohn's disease of both small and large intestine without complications	45596327	0.000173065	0.336904	0.087156	0.238	266186	57826	0.000104	0.350154	0.0875973
Impaired renal function disorder	193519	0.000174426	0.36629	0.0954393	0.321	266186	57826	0.0056643	0.273644	0.0973428
Methicillin resistant Staphylococcus aureus infection, unspecified site	45552181	0.000176828	0.297221	0.0774756	0.267	266186	57826	0.0402104	0.163028	0.0785206
Gastrojejunal ulcer, unspecified as acute or chronic, without hemorrhage or perforation	35208236	0.000177806	0.39949	0.103475	0.282	266186	57826	0.00117599	0.345938	0.103978
Disorder of teeth and supporting structures, unspecified	35208154	0.000181224	0.1891	0.0498317	0.274	266186	57826	0.192587	0.0663018	0.0506549
Extended spectrum beta lactamase (ESBL) resistance	45566400	0.000181577	0.427464	0.111423	0.334	266186	57826	0.00244373	0.349009	0.112963
Cutaneous abscess of abdominal wall	45605968	0.000181738	0.271809	0.07111	0.263	266186	57826	0.00985154	0.187529	0.0716417
Allergic rhinitis due to pollen	35207972	0.000181927	-0.105455	0.02845	0.187	266186	57826	0.00096	-0.0936912	0.0286171
Benign neoplasm of connective and other soft tissue, unspecified	35206561	0.000184646	-0.195459	0.0532581	0.188	266186	57826	0.000732	-0.177787	0.0535356
Seronegative rheumatoid arthritis	4083556	0.000185012	0.233357	0.061275	0.255	266186	57826	0.000293	0.226967	0.0615675
Anemia complicating childbirth	45597052	0.000185134	-0.216531	0.0592148	0.154	266186	57826	0.00112672	-0.189894	0.0594378
Recurrent major depressive episodes, moderate	432883	0.000187715	0.120662	0.0319936	0.235	266186	57826	0.799782	0.00825376	0.0325219
Hypertensive chronic kidney disease, unspecified, with chronic kidney disease stage I through stage IV, or unspecified	44835923	0.000190319	0.155253	0.0411914	0.294	266186	57826	0.0136279	0.103484	0.0416765
Delusional disorder	432590	0.000192578	0.215439	0.0568902	0.274	266186	57826	0.910911	0.006478	0.0578708
Pneumonia due to methicillin resistant Staphylococcus aureus	46270027	0.00019426	0.4854	0.126423	0.324	266186	57826	0.0386625	0.2713	0.129204
Cocaine dependence, in remission	44829934	0.000198231	0.394984	0.104219	0.368	266186	57826	0.902027	0.0131294	0.106599
Pyothorax without fistula	35208080	0.000200043	0.437299	0.114285	0.313	266186	57826	0.0122453	0.295066	0.115658
Alcoholic gastritis	195300	0.00020087	0.339149	0.0893767	0.319	266186	57826	0.131348	0.13762	0.0905033
Open wound of foot	4054067	0.000202856	0.219368	0.0581194	0.278	266186	57826	0.0172151	0.141094	0.0586503
Hallucinations	44833913	0.000203566	0.291314	0.0768904	0.292	266186	57826	0.243368	0.0920888	0.0784792
Abscess of axilla	4029776	0.000203645	0.306816	0.0807392	0.271	266186	57826	0.0300009	0.179094	0.0814749
Gastritis	201340	0.000204208	0.077982	0.0208784	0.24	266186	57826	0.251182	0.0242252	0.0210748
Abscess of abdominal wall	4214610	0.000205193	0.268359	0.0707992	0.262	266186	57826	0.0105809	0.184886	0.0713261
Other constipation	44832469	0.000205203	0.184116	0.0489038	0.259	266186	57826	0.0224675	0.113857	0.0494668
Acute pulmonary edema	45538482	0.000210238	0.222975	0.0592556	0.291	266186	57826	0.0139038	0.148764	0.0598897
Intramural leiomyoma of uterus	35206577	0.000211169	-0.15648	0.0428502	0.19	266186	57826	0.00104736	-0.139243	0.0430335
Empyema of pleura	4238808	0.000211644	0.433191	0.113657	0.311	266186	57826	0.0141589	0.287323	0.115045
Acute alcoholic intoxication in alcoholism, unspecified	44835799	0.000212429	0.320582	0.0848786	0.315	266186	57826	0.4819	0.0607255	0.0860537
Chronic gastric ulcer without hemorrhage AND without perforation	4296611	0.000213258	0.453596	0.118916	0.312	266186	57826	0.00434288	0.350361	0.12016
Combined rheumatic disorders of mitral, aortic and tricuspid valves	35207661	0.000214185	0.25582	0.0678726	0.286	266186	57826	0.00119693	0.22477	0.0683075
Combined disorders of mitral, aortic and tricuspid valves	4108235	0.000214185	0.25582	0.0678726	0.286	266186	57826	0.00119693	0.22477	0.0683075
Alcoholic liver damage	201612	0.000216672	0.343586	0.0908454	0.305	266186	57826	0.0947778	0.154867	0.0918173
Non-infectious systemic inflammatory response syndrome	44784134	0.000218032	0.43739	0.115098	0.318	266186	57826	0.0106996	0.300339	0.115549
Other specified anemias	45586119	0.000218915	0.220282	0.058648	0.274	266186	57826	0.00501643	0.168033	0.059172
Other, mixed, or unspecified drug abuse, continuous	44832251	0.000218954	0.392724	0.103707	0.315	266186	57826	0.545665	0.0638873	0.105347
Bilateral myopia of eyes	36684770	0.000221561	-0.203682	0.0563494	0.164	266186	57826	0.000848	-0.185276	0.056609
Fibromyalgia	35209011	0.000221861	0.101426	0.0272402	0.217	266186	57826	0.125065	0.0421567	0.0273915
Non-pressure chronic ulcer of other part of unspecified foot with unspecified severity	45601254	0.000222985	0.227582	0.0607111	0.292	266186	57826	0.00710119	0.166553	0.0611942
Epigastric pain	45558454	0.000223706	0.0621467	0.0167665	0.229	266186	57826	0.323831	0.0167129	0.0169203
Infectious mononucleosis	44819380	0.000224842	0.393395	0.102794	0.218	266186	57826	0.000602	0.368721	0.103924
Inactive tuberculosis	4003404	0.000225494	0.290565	0.0774417	0.321	266186	57826	0.00728103	0.214163	0.0788473
Atherosclerotic heart disease of native coronary artery with other forms of angina pectoris	45576866	0.00022871	0.155226	0.0416432	0.265	266186	57826	0.022022	0.0969514	0.0420425
Disorder of head	4042836	0.000231514	0.11651	0.0313548	0.241	266186	57826	0.22539	0.0385754	0.0317256
Heart transplant status	35225405	0.00023446	0.476027	0.125655	0.326	266186	57826	6.75e-05	0.519663	0.126275
Benign neoplasm of breast	44835731	0.000235243	-0.209265	0.0580412	0.188	266186	57826	0.000535	-0.197817	0.058209
Constriction of bronchioles	4072309	0.000238111	0.493418	0.13084	0.353	266186	57826	0.0109511	0.342922	0.132496
Acute pulmonary edema	261600	0.000243519	0.207016	0.055626	0.287	266186	57826	0.0186134	0.133515	0.0562353
Melanocytic nevi of other parts of face	45576380	0.000246149	-0.308053	0.0870027	0.146	266186	57826	0.000715	-0.285936	0.0872553
Hyperosmolality and or hypernatremia	441829	0.000247092	0.161916	0.0436689	0.274	266186	57826	0.102217	0.0724652	0.0441217
Inflamed seborrheic keratosis	40483107	0.00024833	-0.080227	0.0220321	0.2	266186	57826	0.000913	-0.0729797	0.0221298
Cardiomyopathy	321319	0.000251676	0.103509	0.0280681	0.26	266186	57826	0.0386169	0.0588047	0.0283151
Cutaneous abscess of right axilla	45533626	0.00025312	0.408719	0.108519	0.288	266186	57826	0.0122292	0.279319	0.109379
Benign hypertensive renal disease with renal failure	44784439	0.000254914	0.145198	0.0393294	0.292	266186	57826	0.0165498	0.0959383	0.0397894
Diastolic heart failure	443587	0.000256143	0.123627	0.0335244	0.272	266186	57826	0.0579841	0.0643871	0.0338143
Hemiplegia and hemiparesis following cerebral infarction affecting left non-dominant side	45533479	0.000258372	0.247904	0.0667915	0.307	266186	57826	0.0217373	0.156429	0.0675136
Multiple benign melanocytic nevi	4297799	0.00025941	-0.182485	0.0509224	0.166	266186	57826	0.00034	-0.179975	0.0511762
Dysthymic disorder	44836972	0.000263332	0.0924922	0.0251601	0.225	266186	57826	0.989849	-0.000324	0.02549
Volume depletion, unspecified	45576479	0.000263521	0.21829	0.0588824	0.273	266186	57826	0.0981742	0.0993437	0.0596557
Skin tag	4066849	0.000264358	-0.308312	0.0874368	0.154	266186	57826	0.000216	-0.314348	0.0879072
Ulcerative (chronic) pancolitis without complications	45538531	0.000265636	0.293425	0.078508	0.243	266186	57826	0.000544	0.279875	0.0790947
Osteoarthritis of right knee joint	36713111	0.000266657	-0.195348	0.0546118	0.187	266186	57826	8.47e-05	-0.211288	0.0548565
Non-rheumatic aortic sclerosis	4152384	0.000269456	0.142289	0.0386495	0.26	266186	57826	0.000963	0.129466	0.0388508
Gestational [pregnancy-induced] hypertension without significant proteinuria, complicating childbirth	37200965	0.00027012	-0.336514	0.096055	0.129	266186	57826	0.00128263	-0.299607	0.0963098
Hidradenitis suppurativa	4241223	0.00027105	0.209134	0.0564731	0.242	266186	57826	0.0344723	0.121662	0.056992
Chronic osteomyelitis of ankle and/or foot	137077	0.000272086	0.288321	0.0777441	0.306	266186	57826	0.011432	0.20122	0.0785727
Other digestive system complications	44826035	0.000272943	0.358651	0.0960425	0.289	266186	57826	0.00114464	0.320929	0.0964776
Hypermagnesemia	4284559	0.000275026	0.425267	0.113915	0.325	266186	57826	0.00325429	0.345636	0.115085
Hypermagnesemia	45566762	0.000275026	0.425267	0.113915	0.325	266186	57826	0.00325429	0.345636	0.115085
Other disorder of circulatory system	45548097	0.000278384	0.247651	0.0669352	0.281	266186	57826	0.0135146	0.16892	0.0675897
Latent tuberculosis	1554062	0.000278626	0.288646	0.0780923	0.322	266186	57826	0.00628123	0.219752	0.0794299
Coccidioidomycosis	437217	0.000280247	0.397454	0.10652	0.303	266186	57826	0.00551773	0.305803	0.108041
Disorder of magnesium metabolism	438725	0.00028067	0.158218	0.0430441	0.263	266186	57826	0.0547891	0.0839954	0.0434691
Basal cell carcinoma of truncal skin	4297668	0.000281579	-0.213796	0.0601624	0.177	266186	57826	0.000494	-0.206272	0.0604409
Mastodynia	44819827	0.000281977	-0.116345	0.0323634	0.201	266186	57826	6.88e-05	-0.127856	0.0324767
Disorder of amputation stump	4345680	0.000284386	0.368512	0.0993766	0.328	266186	57826	0.00733408	0.272976	0.100253
Chronic hepatitis, unspecified	35208345	0.000284917	0.472797	0.126872	0.341	266186	57826	0.0150154	0.319914	0.129346
Edema, unspecified	35211402	0.00028537	0.075556	0.0207118	0.241	266186	57826	0.114294	0.0330291	0.0208666
Mural thrombus of heart	4237062	0.000285527	0.331097	0.0894177	0.318	266186	57826	0.0043279	0.261201	0.0901333
SLE glomerulonephritis syndrome	4285717	0.000287556	0.392757	0.105548	0.305	266186	57826	6.45e-05	0.43586	0.105995
Other medical procedures as the cause of abnormal reaction of the patient, or of later complication, without mention of misadventure at the time of the procedure	35224821	0.000288835	0.217468	0.0590162	0.265	266186	57826	0.0144996	0.147054	0.0595102
Benign neoplasm of other specified sites of skin	44826444	0.000296033	-0.241308	0.0684396	0.16	266186	57826	0.000192	-0.249695	0.0687511
Lymphadenopathy	315085	0.000300452	0.0883685	0.0242753	0.228	266186	57826	0.298743	0.0256271	0.0246132
Disorders of magnesium metabolism	44825273	0.000300466	0.162019	0.0442851	0.265	266186	57826	0.0579479	0.0853321	0.0447287
Viral hepatitis without hepatic coma	193693	0.000302525	0.371411	0.100478	0.32	266186	57826	0.167076	0.143552	0.103062
Hepatic encephalopathy	44837179	0.000302534	0.484248	0.130254	0.335	266186	57826	0.0103497	0.345619	0.132249
Hallucinations, unspecified	35211358	0.000302619	0.252494	0.0686294	0.278	266186	57826	0.236041	0.0830427	0.0696876
Pressure ulcer of sacral region	4025938	0.00030391	0.261266	0.0710376	0.29	266186	57826	0.0301789	0.157484	0.0718923
Infestation by Sarcoptes	4267582	0.000306794	0.257416	0.0699664	0.27	266186	57826	0.163248	0.0999287	0.0711706
Subendocardial infarction, episode of care unspecified	44835927	0.000308247	0.28269	0.0769115	0.305	266186	57826	0.0126316	0.196345	0.0777576
Splenomegaly	200527	0.000310399	0.157144	0.04301	0.237	266186	57826	0.105421	0.0710356	0.0436245
Bacterial infection due to Pseudomonas	438064	0.000312161	0.23302	0.063545	0.274	266186	57826	0.0133612	0.160835	0.0642705
Other osteomyelitis, ankle and foot	45553374	0.00031311	0.299847	0.0815962	0.305	266186	57826	0.00483269	0.23512	0.0822109
Patient denies drug use	45769242	0.000313681	-0.221431	0.0629224	0.161	266186	57826	0.0190508	-0.145381	0.0629846
Embolism from thrombosis of vein of lower extremity	40481089	0.000314159	0.116172	0.0319561	0.251	266186	57826	0.017281	0.0772075	0.0322446
Injury of eye region	4152163	0.000314982	0.248636	0.0677358	0.268	266186	57826	0.00367534	0.202227	0.0685949
Cerebral artery occlusion, unspecified with cerebral infarction	44834737	0.00031763	0.15077	0.0414366	0.278	266186	57826	0.0242296	0.0949594	0.0418675
Fibromyalgia	40405599	0.000319605	0.0982209	0.0270742	0.216	266186	57826	0.149798	0.0393328	0.0272239
Cocaine abuse, in remission	44831106	0.000320372	0.305258	0.0834653	0.34	266186	57826	0.521205	-0.0547497	0.0855662
Multiple sclerosis	44819583	0.000321143	-0.244746	0.0698131	0.164	266186	57826	0.000237	-0.250917	0.0700693
Other specified viral diseases	35205797	0.000323736	0.412332	0.111606	0.307	266186	57826	0.00206553	0.3568	0.113216
Alkalosis	44832204	0.000324724	0.451161	0.122222	0.332	266186	57826	0.00768465	0.336361	0.123819
Candidiasis, unspecified	35205827	0.000326687	0.13965	0.0384185	0.229	266186	57826	0.0420472	0.0794466	0.0388276
Psychoactive substance-induced organic mental disorder	375504	0.000329151	0.419736	0.114095	0.331	266186	57826	0.400736	0.0984577	0.116576
Unspecified chronic liver disease without mention of alcohol	44823185	0.000333937	0.416101	0.113132	0.33	266186	57826	0.00606064	0.320976	0.114814
Abnormal chest sounds	46273370	0.000334034	0.193215	0.0531171	0.276	266186	57826	0.041576	0.110702	0.053911
Disorder of nervous system due to diabetes mellitus	443730	0.000334855	0.118956	0.0329003	0.279	266186	57826	0.0286785	0.0729255	0.0331714
Syndrome of inappropriate vasopressin secretion	4207539	0.000337113	0.262071	0.0717517	0.284	266186	57826	0.0181617	0.173726	0.0726676
Cutaneous abscess of right lower limb	45567339	0.000337166	0.271904	0.0743126	0.268	266186	57826	0.0913908	0.128173	0.0752309
Psoriatic arthropathy	44833792	0.000339281	0.303338	0.0825729	0.254	266186	57826	0.000649	0.289444	0.0829073
Cellulitis and abscess of hand, except fingers and thumb	44832599	0.000339346	0.267446	0.0731567	0.272	266186	57826	0.121088	0.116008	0.0742158
Problem related to lifestyle	46286594	0.000343052	0.116321	0.0322013	0.25	266186	57826	0.705491	-0.0123533	0.0327172
Conduct disorder	443617	0.000343103	0.299878	0.0818847	0.266	266186	57826	0.184959	0.111686	0.0835918
Intracardiac thrombosis, not elsewhere classified	35207797	0.000343291	0.326391	0.089343	0.317	266186	57826	0.00495095	0.257003	0.0900583
Intestinal obstruction co-occurrent and due to decreased peristalsis	46272242	0.000351765	0.179991	0.0496796	0.262	266186	57826	0.0203133	0.117305	0.0501146
Absence of lower limb	37109843	0.000357709	0.339003	0.0930095	0.316	266186	57826	0.00455964	0.270635	0.093875
Chorioretinitis	434033	0.000364156	0.433288	0.118222	0.314	266186	57826	0.117509	0.194971	0.123201
Malignant neoplasm of nipple and areola, right female breast	45566599	0.000365164	-0.510297	0.151873	0.135	266186	57826	0.00021	-0.531304	0.152316
Other diseases of stomach and duodenum	45533586	0.000371415	0.0920918	0.0256908	0.242	266186	57826	0.0836745	0.045011	0.0259346
Edema	433595	0.000371792	0.0587853	0.0164537	0.239	266186	57826	0.352343	0.0154382	0.0165831
Ileus, unspecified	35208285	0.000371813	0.17954	0.0497584	0.261	266186	57826	0.0212852	0.116595	0.0501947
Liver replaced by transplant	44821549	0.000375031	0.482127	0.13135	0.318	266186	57826	0.00213397	0.419652	0.133103
Syndrome of inappropriate secretion of antidiuretic hormone	35206906	0.000375896	0.260343	0.0718571	0.283	266186	57826	0.0186135	0.17325	0.0727496
Cellulitis and abscess of hand	3654603	0.000378175	0.263637	0.0727081	0.271	266186	57826	0.128583	0.112995	0.0737535
Acute myocardial infarction	312327	0.00038482	0.160449	0.0446771	0.274	266186	57826	0.0652937	0.0837167	0.0451551
Menopausal symptom	4071683	0.00038726	-0.279586	0.0811641	0.163	266186	57826	0.000213	-0.292517	0.0814485
Disorientated	4268911	0.000389722	0.127805	0.0356791	0.25	266186	57826	0.242086	0.0422505	0.036004
Melanocytic nevus of trunk	4033837	0.000392561	-0.108215	0.0308475	0.174	266186	57826	0.00261291	-0.0924464	0.0309864
Primary malignant neoplasm of soft tissues	376647	0.000393499	-0.36689	0.107634	0.161	266186	57826	0.000494	-0.363032	0.108251
Chronic kidney disease stage 3B	45763855	0.000393504	0.141229	0.0394622	0.28	266186	57826	0.00559485	0.111198	0.039836
Duodenitis without bleeding	45543300	0.000397396	0.177912	0.049542	0.256	266186	57826	0.0522502	0.0980304	0.0501321
Chronic ulcerative pancolitis	40482241	0.000398055	0.283791	0.0782423	0.242	266186	57826	0.000829	0.269448	0.0788223
Reduced mobility	4310235	0.000398352	0.090579	0.025408	0.248	266186	57826	0.04265	0.0521497	0.0256288
Osteoarthrosis, generalized, multiple sites	44829195	0.000399122	0.198306	0.0552196	0.277	266186	57826	0.00446494	0.1599	0.0556088
Staphylococcal infectious disease	435459	0.000401597	0.191711	0.0533641	0.255	266186	57826	0.0589291	0.10292	0.0540693
Abscess of peritoneum	200757	0.000403197	0.232961	0.064682	0.264	266186	57826	0.011432	0.167192	0.0652873
Diaphragmatic hernia	201061	0.000403801	0.0653167	0.0183807	0.234	266186	57826	0.0942646	0.0310408	0.0185114
Supervision of elderly multigravida, third trimester	45587277	0.000407211	-0.227804	0.0660328	0.148	266186	57826	0.00188758	-0.201663	0.0663064
Primary malignant neoplasm of breast	4162253	0.000412728	-0.461804	0.137878	0.14	266186	57826	0.000587	-0.450502	0.137992
Obesity in mother complicating childbirth	45757112	0.000412937	-0.193266	0.0557802	0.161	266186	57826	0.00129809	-0.177037	0.0560045
Hiccough	44828156	0.00041337	0.480687	0.132522	0.344	266186	57826	0.00393202	0.398348	0.135243
Unspecified renovascular hypertension	44830078	0.000413905	0.436897	0.120631	0.335	266186	57826	0.000504	0.433127	0.121475
Cerebral ischemia	45581787	0.00041398	0.174032	0.0487005	0.284	266186	57826	0.00382596	0.143183	0.0490305
Hyperosmolality and hypernatremia	35207092	0.000415748	0.167429	0.0468713	0.276	266186	57826	0.101107	0.0780637	0.0473592
Hypertensive urgency	40481896	0.000416416	0.138606	0.0389124	0.288	266186	57826	0.061614	0.073733	0.0392619
Acute and chronic respiratory failure, unspecified whether with hypoxia or hypercapnia	45596290	0.000423853	0.333965	0.0926122	0.298	266186	57826	0.115995	0.148813	0.0937685
Vascular dementia, unspecified severity, without behavioral disturbance, psychotic disturbance, mood disturbance, and anxiety	45591073	0.000427139	0.367031	0.102113	0.343	266186	57826	0.00156781	0.329907	0.102499
Male infertility, unspecified	44834845	0.000427579	-0.413763	0.122988	0.149	266186	57826	0.0038969	-0.343443	0.123589
Nicotine-induced organic mental disorder	4146763	0.000428057	0.312903	0.0870175	0.3	266186	57826	0.763092	-0.0265381	0.088185
Carcinoma in situ of breast	44819488	0.000428719	-0.223115	0.064756	0.181	266186	57826	0.000985	-0.209468	0.0648942
Abnormal urine	4009585	0.000437524	0.0916548	0.0258775	0.232	266186	57826	0.0555301	0.0501413	0.0260859
Achilles bursitis	439524	0.000440311	-0.173433	0.0501652	0.193	266186	57826	0.000788	-0.166568	0.0504008
Breast signs and symptoms	4056770	0.000441691	-0.119805	0.034466	0.191	266186	57826	0.000126	-0.131088	0.0345943
Abscess of foot	4200967	0.000445935	0.222667	0.0624023	0.276	266186	57826	0.021344	0.146671	0.0630673
Pruritus of skin	136184	0.000447551	0.0966771	0.0273411	0.246	266186	57826	0.173494	0.037783	0.0276829
Pregnancy-induced hypertension	4167493	0.000448385	-0.239771	0.0701519	0.137	266186	57826	0.00184572	-0.214062	0.0703765
Lattice degeneration of retina, bilateral	45576735	0.000448777	-0.282515	0.082749	0.183	266186	57826	0.000743	-0.273673	0.0832955
Duodenitis, without mention of hemorrhage	44819790	0.000449095	0.239065	0.0669194	0.272	266186	57826	0.0112736	0.173351	0.0675552
Disorientation, unspecified	35211346	0.000449301	0.126706	0.0357548	0.25	266186	57826	0.240814	0.0424469	0.0360729
Ulcer of other part of foot	44837316	0.000451347	0.227903	0.0639729	0.293	266186	57826	0.0349783	0.137847	0.0647911
Occlusion and stenosis of carotid artery without mention of cerebral infarction	44830089	0.000451471	0.158946	0.0447824	0.267	266186	57826	0.00798042	0.120496	0.0450268
Leiomyoma of uterus, unspecified	44824064	0.000453294	-0.109193	0.0314148	0.214	266186	57826	0.0010254	-0.102763	0.0315585
Acute myocardial infarction, unspecified	1326588	0.000455159	0.275356	0.0770528	0.291	266186	57826	0.0178566	0.186501	0.0777589
Nonspecific abnormal results of function study of kidney	44830460	0.000455944	0.244666	0.0686212	0.288	266186	57826	0.00688079	0.190605	0.0696274
Paroxysmal atrial fibrillation	4154290	0.000456338	0.0820653	0.0232816	0.245	266186	57826	0.00126417	0.0758947	0.0234205
Crohn's disease of small AND large intestines	195575	0.000456864	0.284472	0.0791775	0.232	266186	57826	0.000212	0.302357	0.0795199
Chronic gastric ulcer without hemorrhage or perforation	35208208	0.000469156	0.433172	0.12034	0.308	266186	57826	0.00840209	0.327226	0.121602
Pneumonia due to methicillin susceptible Staphylococcus aureus	46274035	0.000470412	0.473021	0.131243	0.318	266186	57826	0.0315773	0.291602	0.133313
Influenza due to other identified influenza virus with other respiratory manifestations	35207931	0.000470888	0.138897	0.0392843	0.243	266186	57826	0.0668291	0.0733492	0.0397936
Facial weakness	45582700	0.000471514	0.172789	0.0488142	0.275	266186	57826	0.0433084	0.100198	0.0492419
Other chest pain	45602002	0.000479942	0.0475266	0.0135725	0.232	266186	57826	0.561355	-0.0079757	0.0137381
Hypertensive urgency	37200493	0.000485365	0.137996	0.0391941	0.288	266186	57826	0.0604171	0.0745968	0.0395356
Liver disease, unspecified	35208368	0.000489954	0.105809	0.030101	0.242	266186	57826	0.100221	0.0501724	0.0304059
Respiratory failure, unspecified with hypoxia	45605907	0.000491279	0.23255	0.065649	0.287	266186	57826	0.13545	0.099978	0.0665232
Female pelvic inflammatory disease	199067	0.000497095	0.20377	0.0575652	0.244	266186	57826	0.0829461	0.101631	0.0581544
Chronic rhinitis	35207974	0.000497853	-0.0870268	0.0251842	0.198	266186	57826	0.000239	-0.0923752	0.0253416
Other skin changes due to chronic exposure to nonionizing radiation	35208574	0.000500963	-0.0953671	0.0276377	0.187	266186	57826	0.00228347	-0.0840612	0.027761
Pain in right lower limb	4115171	0.000503525	0.0620423	0.0177572	0.237	266186	57826	0.897624	0.0023105	0.0179549
Ulcer of foot	74719	0.000506031	0.212585	0.0602495	0.289	266186	57826	0.0440554	0.123919	0.0610437
Estrogen receptor positive status [ER+]	44837878	0.000512998	-0.253816	0.0749966	0.17	266186	57826	0.000681	-0.248989	0.0751831
Moderate recurrent major depression	4077577	0.000514609	0.0764329	0.0218744	0.218	266186	57826	0.653207	-0.009956	0.0221753
Contusion of left eyelid and periocular area, initial encounter	45602048	0.000516374	0.411128	0.115189	0.303	266186	57826	0.00815469	0.313891	0.116248
Hidradenitis suppurativa	35208640	0.000517872	0.2021	0.0572774	0.241	266186	57826	0.0497709	0.114443	0.0578103
Severe recurrent major depression without psychotic features	435220	0.000527395	0.107935	0.030859	0.224	266186	57826	0.568822	-0.0178376	0.0313502
Opioid abuse, in remission	1326498	0.000532957	0.348332	0.0980913	0.28	266186	57826	0.285991	0.106295	0.0989089
Meningitis	435785	0.000536455	0.315806	0.0891553	0.28	266186	57826	0.0270522	0.204419	0.0911703
Scar conditions and fibrosis of skin	35208686	0.000540501	-0.104435	0.030477	0.19	266186	57826	0.000162	-0.114514	0.0306753
Complication due to diabetes mellitus	442793	0.00054184	0.0720807	0.0207376	0.261	266186	57826	0.0987287	0.0345823	0.0208982
Drug-induced diabetes mellitus	4202383	0.000543438	0.314207	0.0889713	0.3	266186	57826	0.00322941	0.26966	0.0899708
Slurred speech	4125590	0.000544765	0.192948	0.055032	0.275	266186	57826	0.0906993	0.0947121	0.0556171
Acute viral hepatitis	4211974	0.000546159	0.472199	0.132283	0.3	266186	57826	0.026951	0.303905	0.134732
Stenosis of other vascular prosthetic devices, implants and grafts, initial encounter	45541836	0.000550814	0.300444	0.0854813	0.329	266186	57826	0.0147437	0.213666	0.0865893
Atherosclerosis of artery	40479625	0.000553115	0.186584	0.0532956	0.273	266186	57826	0.0225532	0.123432	0.0536421
Arteriovenous fistula	4234480	0.000557486	0.3046	0.0867252	0.33	266186	57826	0.00324066	0.26197	0.0876939
Alopecia	133280	0.000560463	-0.120942	0.035442	0.194	266186	57826	0.000551	-0.121745	0.0356305
Disorder of gingiva and edentulous alveolar ridge, unspecified	35208150	0.00056554	0.463015	0.130719	0.335	266186	57826	0.200963	0.175283	0.135867
Abnormal findings on diagnostic imaging of liver and biliary tract	35211515	0.000567425	0.141401	0.0405854	0.257	266186	57826	0.0160273	0.099393	0.0409668
Abrasion of head	4106357	0.000569076	0.192979	0.0551925	0.264	266186	57826	0.200412	0.0719322	0.0558885
Genital herpes simplex	74855	0.000570164	0.145625	0.0417689	0.238	266186	57826	0.57542	0.0240007	0.042772
Diabetes with unspecified complication, type II or unspecified type, not stated as uncontrolled	44827617	0.000578113	0.185917	0.0533611	0.295	266186	57826	0.00675726	0.14706	0.053781
Closed fracture of orbital floor	45757291	0.000578304	0.395372	0.11209	0.318	266186	57826	0.0403221	0.236611	0.113806
Fever presenting with conditions classified elsewhere	44837424	0.000579985	0.356765	0.101032	0.284	266186	57826	0.00913858	0.273688	0.10301
Diabetes with renal manifestations, type I [juvenile type], not stated as uncontrolled	44822935	0.000583236	0.433179	0.122684	0.326	266186	57826	0.000579	0.437217	0.123741
Major depressive disorder, recurrent, moderate	35207157	0.000583764	0.0764891	0.0221065	0.219	266186	57826	0.664691	-0.0097049	0.022407
Infertility, female, of unspecified origin	44824368	0.000585704	-0.206762	0.0614915	0.154	266186	57826	0.00115334	-0.196226	0.0616555
Bipolar II disorder	45542844	0.000586757	0.196433	0.0561617	0.222	266186	57826	0.347176	0.0538038	0.0569743
Peritonsillar abscess	440751	0.0005874	0.325003	0.0922553	0.266	266186	57826	0.00574671	0.262806	0.0933345
Long QT syndrome	314664	0.000588865	0.194204	0.0557102	0.27	266186	57826	0.220713	0.0695144	0.0564874
Steatosis of liver	4059290	0.000589056	0.0659996	0.019111	0.23	266186	57826	0.342651	0.0183127	0.0192724
Seborrheic dermatitis, unspecified	35208454	0.000592267	-0.0979046	0.0287554	0.194	266186	57826	7.14e-05	-0.114113	0.0290246
Discoid lupus erythematosus	35208699	0.000598044	0.287523	0.0820218	0.276	266186	57826	0.000891	0.279169	0.0823287
Chronic kidney disease, stage 3b	725442	0.000599149	0.137243	0.0396147	0.279	266186	57826	0.00804968	0.106741	0.0399917
Chronic ischemic heart disease	315286	0.000599248	0.11063	0.0319887	0.265	266186	57826	0.0288159	0.0708342	0.0322483
Complication due to Crohn's disease of large intestine	46269874	0.000600464	0.361199	0.102133	0.248	266186	57826	0.000508	0.367768	0.102622
Pain, unspecified	35211389	0.000602952	0.0553274	0.0160678	0.227	266186	57826	0.963271	-0.000748	0.0162454
Bone necrosis	4344387	0.000609113	0.235646	0.0676004	0.28	266186	57826	0.218896	0.085526	0.0691618
Mild cervical dysplasia	35209439	0.000611007	0.247043	0.0705755	0.227	266186	57826	0.0378556	0.151115	0.0718721
Retinal defect	376971	0.000611179	-0.289725	0.086989	0.185	266186	57826	0.000725	-0.287803	0.0875524
Seborrheic keratosis	44821097	0.000612055	-0.489762	0.151038	0.148	266186	57826	0.000197	-0.533245	0.151924
Diaphragmatic hernia without obstruction or gangrene	35208263	0.000612122	0.0687634	0.0199707	0.233	266186	57826	0.0982682	0.0333318	0.020113
Neoplasm of uncertain behavior of skin	44819492	0.000612269	-0.0820252	0.0241079	0.197	266186	57826	0.000476	-0.0841669	0.0242584
Low back pain	194133	0.00061607	0.0369178	0.0107664	0.227	266186	57826	0.260226	-0.0122609	0.0108951
Atherosclerosis of native arteries of the extremities, unspecified	44837116	0.000617626	0.296277	0.0849707	0.317	266186	57826	0.032177	0.186252	0.0859896
Intracranial injury with loss of consciousness	437385	0.000624625	0.205312	0.0590916	0.262	266186	57826	0.105416	0.0975076	0.0597937
Lipoma of skin and subcutaneous tissue of limb	4031128	0.000627096	-0.199781	0.0595589	0.188	266186	57826	0.000296	-0.212737	0.0599826
Anoxic encephalopathy	377845	0.000633022	0.404867	0.115523	0.317	266186	57826	0.0162898	0.285196	0.116711
Nondependent opioid abuse in remission	436088	0.000633236	0.343201	0.0979893	0.279	266186	57826	0.30386	0.102316	0.0988191
Elevated urine levels of drugs, medicaments and biological substances	35211450	0.000635441	0.475456	0.134985	0.312	266186	57826	0.0378647	0.288248	0.136391
Obstructive sleep apnea (adult)(pediatric)	44825323	0.000636932	-0.0654657	0.0192627	0.216	266186	57826	0.0002	-0.0716581	0.0193704
Hemorrhage of gastrointestinal tract, unspecified	44819812	0.000637519	0.134416	0.0389715	0.264	266186	57826	0.065156	0.0729789	0.039366
Antisocial personality disorder	44835795	0.000637843	0.455301	0.129933	0.339	266186	57826	0.306747	0.136458	0.132598
Visual hallucinations	4275889	0.000641798	0.274844	0.0789701	0.284	266186	57826	0.230822	0.0969584	0.0803953
Obstructive chronic bronchitis with acute bronchitis	44825474	0.000641979	0.426551	0.121729	0.324	266186	57826	0.202304	0.15898	0.123566
Obesity complicating childbirth	45534322	0.000642277	-0.183927	0.054871	0.163	266186	57826	0.00201063	-0.167417	0.055093
Anodontia	35208111	0.000644912	0.339859	0.0977437	0.336	266186	57826	0.0119424	0.250416	0.0982739
Fatty (change of) liver, not elsewhere classified	35208359	0.000646595	0.0657799	0.019189	0.23	266186	57826	0.347333	0.0182093	0.0193505
Slurred speech	45597187	0.00065115	0.190752	0.0551845	0.275	266186	57826	0.0996057	0.0924414	0.0557736
Post-term pregnancy	45592270	0.000660088	-0.206254	0.0619314	0.138	266186	57826	0.00786285	-0.162119	0.0620708
Paroxysmal atrial fibrillation	35207784	0.000663188	0.0800899	0.0233966	0.245	266186	57826	0.00183927	0.0736783	0.023535
Unspecified atherosclerosis of native arteries of extremities, bilateral legs	45596232	0.000666889	0.327748	0.0943463	0.316	266186	57826	0.00610787	0.264774	0.095005
Malignant neoplasm of connective and soft tissue, unspecified	35206236	0.000670658	-0.402205	0.123533	0.155	266186	57826	0.00151239	-0.377319	0.123888
Bipolar II disorder	4307956	0.000678781	0.191974	0.0555472	0.221	266186	57826	0.41749	0.0458914	0.0563827
Hypoxemic respiratory failure	37395564	0.000684916	0.226273	0.0655929	0.286	266186	57826	0.164708	0.0929314	0.0664721
Polyp of corpus uteri	35209423	0.000685548	-0.170544	0.0510821	0.177	266186	57826	0.00170476	-0.158278	0.0512394
Allergic rhinitis due to pollen	256439	0.000686405	-0.0863426	0.0256294	0.192	266186	57826	0.00316698	-0.0755894	0.0257857
Other reduced mobility	45552105	0.000687553	0.0882514	0.025829	0.249	266186	57826	0.0671794	0.0478645	0.026058
Other iron deficiency anemias	35206694	0.000687822	0.111585	0.0325778	0.234	266186	57826	0.00381044	0.0956753	0.032815
Nonrheumatic aortic (valve) stenosis	35207733	0.000688991	0.132783	0.0387393	0.258	266186	57826	0.00219201	0.120321	0.0389387
Primary malignant neoplasm of respiratory tract	4311499	0.000695711	0.167862	0.0488741	0.263	266186	57826	0.264905	0.0552605	0.0493676
Benign neoplasm of skin of upper limb, including shoulder	44834528	0.00069609	-0.151532	0.045379	0.173	266186	57826	0.00109368	-0.146513	0.0455369
Drug, medicament, or biological substance in urine above reference range	4172076	0.000697331	0.471462	0.13487	0.311	266186	57826	0.0399487	0.28493	0.136284
Pneumothorax	253796	0.000699501	0.158693	0.0462249	0.249	266186	57826	0.175373	0.0637799	0.0468345
Abnormal findings diagnostic imaging of liver+biliary tract	436231	0.000699837	0.138895	0.0405444	0.256	266186	57826	0.018703	0.09693	0.0409252
Pneumonia due to Methicillin resistant Staphylococcus aureus	45557620	0.000701392	0.47958	0.137337	0.321	266186	57826	0.0476887	0.281787	0.14001
Disorder of lip	135858	0.000702484	0.148408	0.0432491	0.23	266186	57826	0.0518701	0.085738	0.043789
Menopause finding	4172857	0.00070647	-0.083081	0.0246797	0.204	266186	57826	0.000199	-0.0915493	0.0247765
Acquired absence of other right toe(s)	45581085	0.000706758	0.289129	0.0838202	0.311	266186	57826	0.0113977	0.217195	0.0847026
Other specified bacterial infections in conditions classified elsewhere and of unspecified site, other gram-negative organisms	44826333	0.00070747	0.383419	0.110497	0.314	266186	57826	0.0176256	0.271363	0.112471
Hypertensive emergency	37200494	0.000710992	0.195666	0.0571149	0.312	266186	57826	0.0262853	0.128952	0.0575941
Obstructive chronic bronchitis without exacerbation	44832422	0.000713143	0.293482	0.0850526	0.303	266186	57826	0.492216	0.0594447	0.0862382
Laceration without foreign body of other part of head, initial encounter	45553803	0.000715301	0.155992	0.045547	0.255	266186	57826	0.136327	0.0689595	0.0460549
Hypoglycemia, unspecified	44831048	0.000716666	0.168617	0.0491927	0.253	266186	57826	0.0190644	0.117495	0.0496748
Acute postoperative pain	43530621	0.000721055	0.127012	0.0371814	0.242	266186	57826	0.0939642	0.0632246	0.0375636
Blood coagulation disorder	432585	0.000724914	0.106311	0.0311887	0.238	266186	57826	0.0703659	0.0571807	0.0314593
Alopecia, unspecified	44833796	0.000725621	-0.128367	0.038431	0.194	266186	57826	0.000622	-0.130584	0.0386148
Type 1 diabetes mellitus with ketoacidosis without coma	45600636	0.000727708	0.306353	0.0885925	0.267	266186	57826	0.00960488	0.235303	0.0893042
Other specified diseases of pancreas	37200672	0.000733955	0.155673	0.0455654	0.261	266186	57826	0.0467421	0.0922093	0.0460551
Peritonsillar abscess	35207997	0.000736408	0.387026	0.111434	0.275	266186	57826	0.00341883	0.337666	0.112592
Pulmonary tuberculosis	253954	0.000737139	0.290226	0.0845299	0.324	266186	57826	0.14436	0.127873	0.0869953
Closed fracture of multiple ribs	78273	0.0007378	0.164407	0.0480972	0.258	266186	57826	0.242808	0.0570523	0.0486393
Elevated prostate specific antigen [PSA]	44835093	0.000741453	-0.120477	0.0360288	0.222	266186	57826	0.0045854	-0.102149	0.0363019
Hypertensive emergency	43020424	0.000742905	0.193723	0.0567577	0.312	266186	57826	0.0305658	0.124741	0.0572558
Acute bronchitis	260139	0.000744158	0.0556731	0.0164433	0.222	266186	57826	0.612233	-0.0084258	0.016632
Renal function tests abnormal	437992	0.000751889	0.145092	0.0425884	0.262	266186	57826	0.0387878	0.089914	0.0432271
Facial weakness following cerebral infarction	45548049	0.000751966	0.453875	0.13155	0.356	266186	57826	0.0111143	0.344039	0.133207
Nonspecific abnormal findings on radiological and other examination of lung field	44828164	0.000752948	0.165819	0.0486122	0.268	266186	57826	0.154469	0.0706612	0.0493757
Lupus erythematosus	255891	0.000753819	0.27902	0.0811264	0.273	266186	57826	0.00104273	0.272082	0.0813431
Unspecified astigmatism, bilateral	45576787	0.000754588	-0.0858915	0.0256843	0.202	266186	57826	0.000194	-0.0956459	0.0258729
Acute gastric ulcer without hemorrhage AND without perforation	4195231	0.000762809	0.387963	0.112157	0.292	266186	57826	0.00428184	0.330808	0.113205
Nondependent cocaine abuse, episodic	436089	0.000763926	0.430847	0.125485	0.371	266186	57826	0.860551	0.0226131	0.128609
Drug or chemical induced diabetes mellitus without complications	45533015	0.000772816	0.381825	0.110771	0.309	266186	57826	0.00223126	0.349732	0.111845
Osteoporosis	80502	0.00077319	0.0614864	0.018231	0.234	266186	57826	0.0666156	0.0336974	0.0183407
Chronic diastolic heart failure	40479576	0.000775085	0.100413	0.0296633	0.267	266186	57826	0.148171	0.0434144	0.029935
Gestation period, 37 weeks	442355	0.000776615	-0.13635	0.0410901	0.155	266186	57826	0.00836976	-0.10763	0.0412294
Infection following a procedure, initial encounter	45580391	0.000781496	0.284762	0.0828908	0.261	266186	57826	0.0207983	0.196102	0.0835707
Contusion of multiple sites, not elsewhere classified	44821361	0.000781924	0.26094	0.076208	0.275	266186	57826	0.0344176	0.164683	0.0769534
Laceration of head	4179823	0.000782972	0.143409	0.0422244	0.253	266186	57826	0.171228	0.0586674	0.0426886
Polyneuropathy due to diabetes mellitus	376112	0.000783883	0.125442	0.0370264	0.275	266186	57826	0.0873745	0.0641449	0.0373614
Closed fracture of third metatarsal bone	4008706	0.00078421	0.41692	0.120608	0.296	266186	57826	0.0223001	0.285898	0.122759
Diabetes mellitus without mention of complication, type I [juvenile type], not stated as uncontrolled	44820682	0.000785057	0.144504	0.0425749	0.263	266186	57826	0.0112182	0.109876	0.0429864
Complication following amputation of limb	42536891	0.000785349	0.400301	0.116559	0.337	266186	57826	0.0088347	0.312132	0.117199
Emphysematous bronchitis	258780	0.000787022	0.283537	0.0828714	0.3	266186	57826	0.554107	0.0498619	0.0840191
Meralgia paresthetica, right lower limb	45547754	0.000797296	-0.385803	0.119815	0.161	266186	57826	0.000369	-0.410668	0.120356
Primary ovarian failure	4279913	0.000799554	-0.145235	0.0439042	0.188	266186	57826	0.000616	-0.148773	0.0440451
Unspecified mycosis	35205890	0.000800251	0.283785	0.0829244	0.28	266186	57826	0.0315167	0.183899	0.0844319
Inflamed seborrheic keratosis	44819939	0.000801822	-0.0984749	0.0296277	0.199	266186	57826	0.00110662	-0.0962784	0.0297596
Hypothermia	435371	0.000803479	0.404168	0.117662	0.321	266186	57826	0.0321924	0.25857	0.118916
Chronic pancreatitis	195596	0.000804863	0.180807	0.0532376	0.267	266186	57826	0.344291	0.0511818	0.0539239
Cervicovaginal cytology: Low grade squamous intraepithelial lesion	443570	0.000816547	0.191581	0.0563116	0.227	266186	57826	0.157112	0.0819143	0.0575107
Osteoarthritis	80180	0.00081957	0.046016	0.0137228	0.237	266186	57826	0.475641	0.009866	0.0138247
37 weeks gestation of pregnancy	45605128	0.000821919	-0.137246	0.0415618	0.155	266186	57826	0.00739911	-0.110547	0.041704
Intracerebral vascular finding	4353709	0.000825026	0.175877	0.0519035	0.265	266186	57826	0.0190833	0.123783	0.0523341
Complication of renal dialysis	438624	0.000825081	0.393496	0.115411	0.361	266186	57826	0.00430365	0.340716	0.117431
Other proteinuria	45606823	0.00082884	0.33031	0.0967292	0.309	266186	57826	0.00353428	0.29081	0.0978938
Malnutrition of moderate degree	44836926	0.000832427	0.407287	0.118731	0.312	266186	57826	0.018103	0.29102	0.120952
Disorder of accommodation	4182553	0.000833049	-0.514989	0.163965	0.127	266186	57826	0.00114642	-0.503617	0.164465
Cervical intraepithelial neoplasia grade 1	192676	0.00083654	0.180591	0.0532239	0.22	266186	57826	0.0844407	0.0941203	0.0541186
Acute gastric ulcer without hemorrhage or perforation	35208204	0.000840119	0.386443	0.11262	0.292	266186	57826	0.00481526	0.32777	0.113679
Unspecified combined systolic (congestive) and diastolic (congestive) heart failure	45533457	0.000854147	0.313979	0.0924032	0.323	266186	57826	0.00669445	0.257096	0.093402
Acute ischemic heart disease, unspecified	35207701	0.000855569	0.24888	0.0733981	0.295	266186	57826	0.0335604	0.159165	0.0741121
Peripheral vascular disease, unspecified	44835959	0.000855848	0.124955	0.0371528	0.273	266186	57826	0.24547	0.0436695	0.0374891
Visual hallucinations	35211356	0.000859277	0.26987	0.0794337	0.283	266186	57826	0.261396	0.0913913	0.0808782
Chronic gastritis	4225273	0.000859694	0.0914753	0.0272516	0.237	266186	57826	0.025649	0.0615635	0.0274585
Arteriovenous fistula, acquired	35207868	0.000861943	0.295614	0.0872135	0.328	266186	57826	0.00468043	0.253035	0.0882
Resistance to multiple antibiotics	45585806	0.000869746	0.296591	0.087269	0.29	266186	57826	0.0212988	0.206118	0.0882877
Postoperative hematoma formation	4308835	0.000870219	0.251998	0.0743211	0.279	266186	57826	0.00935255	0.197734	0.0750296
Complication due to Crohn's disease	46269889	0.000877278	0.25936	0.0761953	0.229	266186	57826	0.00233742	0.238009	0.0766074
Idiopathic aseptic necrosis of unspecified bone	45596784	0.000881921	0.357454	0.104987	0.305	266186	57826	0.164709	0.152083	0.108467
Delusional disorders	35207133	0.00088452	0.213796	0.063308	0.272	266186	57826	0.878646	0.00982773	0.0643223
Panic disorder [episodic paroxysmal anxiety]	35207169	0.000894022	0.100623	0.0300281	0.209	266186	57826	0.849363	0.00576901	0.0303595
Acute on chronic systolic (congestive) heart failure	45567180	0.000895701	0.143325	0.0427388	0.287	266186	57826	0.152534	0.0620221	0.0431783
Other sequelae of cerebral infarction	45596223	0.000896325	0.228103	0.067646	0.296	266186	57826	0.0178699	0.163612	0.0683574
Leiomyoma of uterus, unspecified	35206579	0.000899364	-0.0998622	0.0303318	0.203	266186	57826	0.00280566	-0.0903607	0.0304685
Other viral pneumonia	45572161	0.000899982	0.228205	0.0677535	0.307	266186	57826	0.00477922	0.195351	0.0684036
Acute and subacute infective endocarditis	35207726	0.000902237	0.33554	0.0987039	0.285	266186	57826	0.0842891	0.175202	0.100292
Gilbert's syndrome	4099740	0.000906431	-0.41425	0.130894	0.142	266186	57826	0.00282575	-0.376104	0.131421
Aseptic necrosis of bone	77650	0.000908072	0.319714	0.0944134	0.308	266186	57826	0.176498	0.132556	0.097308
Other specified complication of vascular prosthetic devices, implants and grafts, initial encounter	45537042	0.00091137	0.225034	0.0668282	0.29	266186	57826	0.0365562	0.142825	0.0676809
Genitourinary symptoms	4143062	0.000911776	-0.389511	0.122568	0.153	266186	57826	0.000112	-0.455033	0.123644
Breast finding	4022933	0.000912781	-0.314062	0.0980464	0.151	266186	57826	0.000504	-0.330045	0.0983543
Cellulitis and abscess of buttock	44837308	0.000915374	0.261317	0.0773847	0.284	266186	57826	0.37815	0.0699806	0.0790409
Allergic rhinitis	257007	0.000920031	-0.0448704	0.013578	0.208	266186	57826	0.000304	-0.0492253	0.0136706
Pericardial effusion (noninflammatory)	35207722	0.000920947	0.158705	0.0473273	0.263	266186	57826	0.0252281	0.107846	0.0478113
Acute myeloid leukemia, disease	140352	0.000921182	0.424548	0.12444	0.301	266186	57826	0.00265318	0.386761	0.125386
Contusion of multiple sites	433071	0.000924144	0.257162	0.0761764	0.275	266186	57826	0.0376808	0.16171	0.0769175
Chronic ulcer of skin of lower leg	46269757	0.000927845	0.159189	0.0475081	0.267	266186	57826	0.0439285	0.0971421	0.0478777
Acute deep venous thrombosis of internal jugular vein	44782752	0.000933491	0.334243	0.0988038	0.304	266186	57826	0.00700816	0.274057	0.0998819
Acute subendocardial infarction	444406	0.000934361	0.196295	0.0585041	0.285	266186	57826	0.0604336	0.111742	0.0590661
Schizoaffective disorder, depressive type	4224940	0.000934843	0.304315	0.0902095	0.31	266186	57826	0.250069	0.106227	0.091782
Peritoneal abscess	45538543	0.000941993	0.246874	0.0732469	0.265	266186	57826	0.00947369	0.194218	0.0737774
Symptomatic menopausal or female climacteric states	44819840	0.000952442	-0.0813803	0.0247772	0.205	266186	57826	0.000323	-0.0888665	0.0248737
Malnutrition of moderate degree (Gomez: 60 percent to less than 75 percent of standard weight)	436078	0.000956859	0.401998	0.118588	0.31	266186	57826	0.0198878	0.286327	0.120813
Regional enteritis of small intestine	44827872	0.000966896	0.312108	0.092112	0.242	266186	57826	0.00129041	0.305812	0.0926369
Benign mammary dysplasia	78200	0.000971215	-0.170895	0.0526771	0.181	266186	57826	0.000944	-0.171692	0.0527928
Disorder of right eye	765692	0.000973488	-0.273446	0.0853633	0.165	266186	57826	0.00338684	-0.244521	0.0856368
Pleural effusion in other conditions classified elsewhere	45567276	0.000974504	0.27885	0.082943	0.292	266186	57826	0.0220299	0.193836	0.0835601
Mucous polyp of cervix	199877	0.000985957	-0.228206	0.0709004	0.173	266186	57826	0.00187878	-0.215997	0.0710228
Carcinoma in situ, unspecified	35206497	0.000988921	0.320641	0.0949717	0.274	266186	57826	0.00166359	0.308109	0.0957167
Mucous polyp of cervix	44831352	0.00100515	-0.229241	0.0713453	0.173	266186	57826	0.00186592	-0.217465	0.0714678
Cardiac arrest	321042	0.00100736	0.204596	0.0613296	0.283	266186	57826	0.0480983	0.123226	0.0618257
Gastro-esophageal reflux disease with esophagitis	30437	0.0010135	0.0704852	0.021331	0.23	266186	57826	0.15504	0.0306478	0.0215042
Cellulitis of periorbital region	4030977	0.00101373	0.271348	0.0808219	0.258	266186	57826	0.0278332	0.182077	0.0816385
Keloid scar	132982	0.00101816	-0.208606	0.0647476	0.195	266186	57826	0.00508027	-0.1793	0.0650715
Neoplasm of uncertain behavior of connective and other soft tissue	35206683	0.00103104	-0.450185	0.144058	0.153	266186	57826	0.00135701	-0.441377	0.144486
Cocaine abuse, episodic	44829940	0.00103536	0.421159	0.125864	0.369	266186	57826	0.901747	0.0159308	0.12896
Autoimmune hepatitis	200762	0.00103764	0.36724	0.109133	0.291	266186	57826	0.00205927	0.34729	0.110053
Splenomegaly	44830451	0.00104285	0.250947	0.075054	0.261	266186	57826	0.0307243	0.166972	0.0763166
Other dental caries	44824296	0.00104355	0.432057	0.128177	0.311	266186	57826	0.0391932	0.271691	0.129563
Acute respiratory distress syndrome	35208069	0.00104897	0.299029	0.0895376	0.308	266186	57826	0.049648	0.179887	0.0906455
ST elevation (STEMI) myocardial infarction of unspecified site	35207684	0.00106834	0.215678	0.0649191	0.283	266186	57826	0.0601012	0.124453	0.0656352
Gestation period, 12 weeks	4197245	0.00107253	-0.166157	0.0516746	0.147	266186	57826	0.0179945	-0.121145	0.0518446
Helicobacter-associated disease	440321	0.00107444	0.12221	0.0370595	0.278	266186	57826	0.0210118	0.0869015	0.0374381
Second trimester pregnancy	4244438	0.00107691	-0.107417	0.0331569	0.156	266186	57826	0.00388497	-0.0953381	0.0332871
Combined systolic and diastolic dysfunction	40482727	0.00107734	0.294785	0.0885367	0.316	266186	57826	0.00918441	0.236392	0.089463
Premenstrual dysphoric disorder	4242733	0.00108411	-0.457169	0.14846	0.099	266186	57826	0.00114886	-0.45598	0.148736
Hiccoughs	194475	0.00109484	0.271816	0.0817563	0.296	266186	57826	0.011844	0.212456	0.08327
Disorder of kidney and ureter, unspecified	35209299	0.00109624	0.0868805	0.0264431	0.25	266186	57826	0.273099	0.0293677	0.0267399
Congenital anomaly of the kidney	195363	0.00109633	0.371789	0.110837	0.284	266186	57826	0.00333801	0.334941	0.111424
Late effects of cerebrovascular disease, hemiplegia affecting unspecified side	44825445	0.00109893	0.393408	0.118016	0.347	266186	57826	0.00757041	0.32372	0.11919
Acute pyelonephritis without medullary necrosis	196735	0.00110001	0.241207	0.0725455	0.259	266186	57826	0.0230826	0.168312	0.073144
Pericardial effusion - noninflammatory	4108814	0.00110591	0.145166	0.0440173	0.261	266186	57826	0.0292599	0.0975812	0.0444422
Infective endocarditis	4119460	0.00110593	0.328214	0.0982853	0.284	266186	57826	0.115393	0.159113	0.0999772
Other polyp of sinus	44830107	0.00110952	0.444967	0.132189	0.296	266186	57826	0.00103006	0.450254	0.132898
Renal sclerosis, unspecified	45558143	0.0011138	0.421418	0.125903	0.318	266186	57826	0.00292721	0.38812	0.127378
Other foreign body or object entering through skin, initial encounter	45595280	0.00111639	0.282611	0.0848835	0.27	266186	57826	0.0287872	0.1899	0.085663
Varicella without complication	35205736	0.00112441	-0.289694	0.0917595	0.156	266186	57826	0.00125818	-0.289609	0.0925885
Periorbital cellulitis	37200680	0.00113191	0.270029	0.0812087	0.258	266186	57826	0.0292195	0.181363	0.0820366
Other specified hypotension	44833593	0.00113496	0.372022	0.111552	0.308	266186	57826	0.0102498	0.295643	0.113019
Immunodeficiency due to conditions classified elsewhere	725252	0.00114217	0.327682	0.0982892	0.277	266186	57826	0.00770932	0.26851	0.0988021
Amputation of limb(s) as the cause of abnormal reaction of the patient, or of later complication, without mention of misadventure at the time of the procedure	35224809	0.00114505	0.406436	0.12218	0.34	266186	57826	0.00961768	0.323424	0.12275
Plantar fascial fibromatosis	134460	0.00114633	-0.0662341	0.0204765	0.207	266186	57826	0.000437	-0.0719852	0.0205886
Unspecified chronic gastritis without bleeding	45538519	0.001147	0.0899	0.0274529	0.237	266186	57826	0.0277576	0.0611485	0.0276554
Cellulitis and abscess of buttock	75337	0.0011495	0.253648	0.0766261	0.281	266186	57826	0.419238	0.0634998	0.0782836
Abrasion of nose	4106681	0.00115871	0.359428	0.107854	0.29	266186	57826	0.012527	0.27669	0.108723
Acute gastritis	199866	0.0011748	0.126459	0.0385912	0.25	266186	57826	0.0459433	0.0781334	0.0389155
Keloid scar	44832608	0.00117633	-0.208735	0.0656055	0.195	266186	57826	0.00748956	-0.17333	0.0658729
Unspecified sequelae of cerebral infarction	45601060	0.00117873	0.271116	0.0821262	0.305	266186	57826	0.00735474	0.225046	0.0827793
Depressed bipolar I disorder in partial remission	4177651	0.00118127	0.368842	0.11049	0.265	266186	57826	0.0577948	0.215525	0.111787
Laceration of wrist	4151528	0.00118367	0.363043	0.109009	0.278	266186	57826	0.057533	0.212143	0.110039
Aspergillosis	434281	0.00118962	0.418111	0.125389	0.303	266186	57826	0.01464	0.318732	0.127899
Unspecified pruritic disorder	44833794	0.00120113	0.0933904	0.0286342	0.247	266186	57826	0.219269	0.0356923	0.028978
Horseshoe tear of retina without detachment, left eye	45567035	0.00120303	-0.361685	0.115894	0.173	266186	57826	0.000822	-0.377512	0.117165
Laceration without foreign body of nose, initial encounter	45544199	0.00121166	0.391364	0.117823	0.305	266186	57826	0.00694665	0.327009	0.118589
Disorder of esophagus	31610	0.00121412	0.100922	0.0309408	0.237	266186	57826	0.0486297	0.0618376	0.031209
Subserosal leiomyoma of uterus	35206578	0.00121468	-0.184245	0.0579711	0.183	266186	57826	0.00556166	-0.159032	0.0582423
Accidental poisoning by cocaine	4314247	0.00122215	0.376549	0.114567	0.379	266186	57826	0.48666	0.0812827	0.116484
Other alteration of consciousness	44820052	0.00122848	0.145813	0.0445862	0.244	266186	57826	0.350092	0.0423103	0.0451315
Hemiplegia as late effect of cerebrovascular disease	40481762	0.00124129	0.388834	0.117914	0.345	266186	57826	0.00830398	0.319619	0.119087
Preinfarction syndrome	315296	0.00124511	0.119757	0.0367751	0.265	266186	57826	0.0923682	0.0627168	0.0370994
Type 1 diabetes mellitus with diabetic autonomic (poly)neuropathy	45533017	0.00126223	0.391465	0.117939	0.279	266186	57826	0.00883452	0.31817	0.118759
Other disorders of plasma protein metabolism	44835759	0.00126566	0.286774	0.0871856	0.288	266186	57826	0.020975	0.206728	0.0883063
Abscess of anal and rectal regions	44824329	0.00127029	0.274696	0.0835947	0.283	266186	57826	0.0897296	0.14662	0.0855638
Pain in left leg	45582247	0.00128198	0.0633627	0.0195892	0.241	266186	57826	0.952314	-0.001185	0.019817
Acute pyelonephritis without lesion of renal medullary necrosis	44833662	0.00128446	0.238779	0.0728147	0.259	266186	57826	0.0259411	0.165566	0.0734189
Acute parametritis and pelvic cellulitis	35209369	0.0012881	0.407776	0.12268	0.261	266186	57826	0.0116094	0.321244	0.124195
Acute-on-chronic respiratory failure	312940	0.0012923	0.259028	0.0790353	0.285	266186	57826	0.291693	0.0849086	0.0800684
Acute tonsillitis, unspecified	45538473	0.00129971	0.196672	0.0600879	0.212	266186	57826	0.00139116	0.19658	0.0604403
Unspecified fracture of shaft of right fibula, initial encounter for closed fracture	45545752	0.00130355	0.421308	0.12745	0.308	266186	57826	0.00900334	0.343888	0.128795
Melanocytic nevus of face	4031106	0.00130659	-0.224229	0.0714725	0.158	266186	57826	0.00258839	-0.211201	0.0717107
Fever and other physiologic disturbances of temperature regulation	44825796	0.00130747	0.118502	0.0365114	0.236	266186	57826	0.196574	0.0480684	0.0370813
Chronic pain of left upper limb	37108941	0.00130915	-0.390402	0.127044	0.143	266186	57826	0.00160317	-0.385036	0.127487
Subendocardial infarction, initial episode of care	44825429	0.00131708	0.249225	0.0762779	0.295	266186	57826	0.0328097	0.165865	0.0768642
12 weeks gestation of pregnancy	45595510	0.00131918	-0.16431	0.0520317	0.147	266186	57826	0.0205257	-0.11947	0.0522051
Cellulitis and abscess of trunk	197950	0.00131949	0.157096	0.0483147	0.252	266186	57826	0.355117	0.0454301	0.0489608
Homicidal ideation	44833142	0.00132231	0.377833	0.11512	0.33	266186	57826	0.633621	0.0564167	0.118021
Autoimmune hepatitis	35208356	0.00132671	0.372225	0.113005	0.293	266186	57826	0.00259835	0.351424	0.11393
Peripheral circulatory disorder due to type 2 diabetes mellitus	443729	0.00133205	0.0969103	0.0299988	0.271	266186	57826	0.0864671	0.0519576	0.0302016
Ulceration of vulva	35209389	0.00133257	0.459144	0.138219	0.274	266186	57826	0.0124032	0.360546	0.140493
Genetic predisposition	4166231	0.00134043	-0.151737	0.0480633	0.165	266186	57826	0.00288961	-0.141617	0.0482332
Swelling, mass, or lump in chest	44823451	0.00134406	0.174374	0.0536647	0.262	266186	57826	0.0603487	0.102729	0.0542802
Mechanical problems with limbs	44833110	0.0013441	0.21036	0.0647193	0.297	266186	57826	0.00451834	0.186946	0.0650582
Solitary cyst of breast	78473	0.00134622	-0.105226	0.0331302	0.195	266186	57826	0.00126841	-0.106135	0.0332399
Discoid lupus erythematosus	4066824	0.00135126	0.268802	0.0822236	0.273	266186	57826	0.00201405	0.259776	0.0825336
Pneumonia caused by SARS-CoV-2	3661408	0.00135187	0.168152	0.0518499	0.278	266186	57826	0.0308939	0.113911	0.0523615
Acute parametritis	4060950	0.00135577	0.403468	0.121976	0.26	266186	57826	0.0151816	0.307499	0.123709
Anemia in neoplastic disease	35206749	0.00135848	0.21008	0.0645806	0.274	266186	57826	0.0170268	0.157239	0.0651616
Acute respiratory distress syndrome	4195694	0.00135965	0.291006	0.0891818	0.306	266186	57826	0.0656254	0.167996	0.0903252
Other and unspecified cord entanglement, without mention of compression, complicating labor and delivery, delivered, with or without mention of antepartum condition	44826819	0.00136286	-0.268722	0.0864766	0.144	266186	57826	0.00103363	-0.275871	0.0866945
Autonomic neuropathy due to type 1 diabetes mellitus	37016767	0.00136306	0.388521	0.117875	0.278	266186	57826	0.00962017	0.314364	0.118686
Dry eyes	4036620	0.00136318	-0.241979	0.0775084	0.167	266186	57826	0.00131635	-0.243655	0.0777947
Hidradenitis	434119	0.00137478	0.233382	0.0716649	0.263	266186	57826	0.0685739	0.133217	0.0724409
Other pruritus	35208495	0.00137799	0.160664	0.0495941	0.252	266186	57826	0.0370601	0.105365	0.0501299
Pneumonia due to coronavirus disease 2019	713857	0.00138597	0.168262	0.0520001	0.278	266186	57826	0.0298615	0.114927	0.0524968
Schizoaffective disorder, depressive type	35207137	0.00138669	0.295081	0.0905782	0.308	266186	57826	0.287338	0.098596	0.0921272
Accidental poisoning by benzodiazepine-based tranquilizer	438945	0.0013874	0.471494	0.142394	0.282	266186	57826	0.15343	0.207851	0.143493
Other complications due to renal dialysis device, implant, and graft	44824846	0.00139404	0.376377	0.115583	0.358	266186	57826	0.00824022	0.31568	0.117692
Disorder of refraction AND/OR accommodation	377861	0.001397	-0.0904717	0.0285323	0.208	266186	57826	9.43e-05	-0.111083	0.0287131
Nonspecific reaction to cell mediated immunity measurement of gamma interferon antigen response without active tuberculosis	45592430	0.0014017	0.250258	0.0771013	0.301	266186	57826	0.0184815	0.186801	0.0783895
Osteoporotic fracture	40480160	0.00141089	0.20751	0.0639418	0.256	266186	57826	0.00918946	0.169787	0.0643236
Other malaise	45582718	0.00141235	0.0695615	0.0216765	0.228	266186	57826	0.220885	0.0268208	0.0218654
Poisoning by cocaine, accidental (unintentional), initial encounter	45609018	0.00141598	0.376268	0.116012	0.38	266186	57826	0.483839	0.0828829	0.118008
Dizziness and giddiness	35211350	0.00141963	0.0416962	0.0130377	0.225	266186	57826	0.437566	0.0102074	0.0131411
Severe sepsis	37394658	0.00142914	0.281778	0.0866694	0.292	266186	57826	0.0803137	0.155621	0.0880807
Acute parametritis and pelvic cellulitis	44833678	0.00144895	0.451576	0.137266	0.287	266186	57826	0.0167406	0.339385	0.138563
Melanocytic nevi of left lower limb, including hip	45552338	0.00145332	-0.206073	0.0661796	0.16	266186	57826	0.00491058	-0.183235	0.0664299
Inflammatory liver disease, unspecified	35208358	0.0014604	0.218016	0.0673868	0.266	266186	57826	0.199378	0.0886094	0.0686084
Polycystic ovaries	44832198	0.00146091	-0.208151	0.0669449	0.14	266186	57826	0.00083	-0.218947	0.0671079
Postmenopausal state	4295261	0.00146192	-0.0869327	0.0274912	0.207	266186	57826	0.000855	-0.0913271	0.0275689
Vascular complication of medical care	197444	0.00146418	0.204364	0.0632514	0.268	266186	57826	0.0450662	0.129612	0.0640687
Abrasion of nose, initial encounter	45602051	0.00147446	0.356007	0.10918	0.29	266186	57826	0.0155732	0.271231	0.110065
Polyneuropathy associated with another disorder	376686	0.00148056	0.213943	0.0662768	0.278	266186	57826	0.366814	0.0617004	0.0680845
Unsteadiness on feet	45548959	0.00148463	0.101273	0.0316351	0.256	266186	57826	0.0957603	0.0533525	0.0319066
Polycystic ovary	36683296	0.00148785	-0.203453	0.0655077	0.14	266186	57826	0.000856	-0.213818	0.0656651
Poisoning caused by opioid receptor agonist	606805	0.00149178	0.433774	0.132883	0.315	266186	57826	0.268797	0.150701	0.13509
Valvular endocarditis	4232337	0.0014972	0.162219	0.0504528	0.258	266186	57826	0.0353708	0.108051	0.0509357
Alcohol use, unspecified with withdrawal, unspecified	725280	0.00150306	0.343894	0.105981	0.307	266186	57826	0.277142	0.117542	0.107398
Acquired absence of spleen	44808984	0.00150446	0.273907	0.0844857	0.265	266186	57826	0.0108208	0.220851	0.0852217
Mycosis	433701	0.00151723	0.186484	0.0579523	0.256	266186	57826	0.0874004	0.101488	0.0589235
Gastrointestinal complication of procedure	4178810	0.00152403	0.206524	0.0641048	0.259	266186	57826	0.0135301	0.16132	0.064522
Acute thrombosis of superficial vein of upper extremity	44782760	0.00152734	0.22855	0.0708969	0.269	266186	57826	0.0371563	0.151076	0.0717071
Adjustment disorder with depressed mood	45581461	0.00152996	0.0934983	0.0292881	0.239	266186	57826	0.127759	0.0451847	0.0295651
Posttraumatic stress disorder	44836990	0.00153813	0.0988254	0.0309584	0.238	266186	57826	0.180131	-0.0420073	0.03144
Acute viral hepatitis, unspecified	35205768	0.00153916	0.453783	0.138933	0.3	266186	57826	0.047546	0.285093	0.141279
Chronic osteomyelitis	134735	0.00154423	0.317702	0.0983098	0.308	266186	57826	0.0218018	0.231107	0.0993138
Alcohol-induced mood disorder	4205002	0.0015447	0.225851	0.0702425	0.288	266186	57826	0.995151	0.000433	0.0712472
Malignant melanoma of skin of upper limb, including shoulder	44820607	0.00154917	-0.492737	0.164873	0.139	266186	57826	0.00293963	-0.465436	0.165186
Gestation period, 39 weeks	435655	0.00155778	-0.12127	0.0387596	0.155	266186	57826	0.0263511	-0.0856759	0.038877
Other and unspecified Escherichia coli [E. coli]	44829736	0.00156408	0.265784	0.0824544	0.281	266186	57826	0.0553925	0.162074	0.0836587
Pulmonary hypertension, unspecified	1326592	0.0015671	0.100124	0.0314402	0.265	266186	57826	0.230074	0.0381679	0.0317179
Severe sepsis	44827180	0.00157151	0.284567	0.088274	0.292	266186	57826	0.0713304	0.163458	0.0896743
Cellulitis and abscess of trunk	44826842	0.00158183	0.156033	0.0487908	0.253	266186	57826	0.373269	0.0441755	0.0494504
Sexually transmitted infectious disease	440647	0.0015869	0.172762	0.0539927	0.257	266186	57826	0.833421	0.0116356	0.0552788
Threatened premature labor, unspecified as to episode of care or not applicable	44829103	0.00158702	-0.577172	0.196012	0.119	266186	57826	0.00190535	-0.571152	0.197002
Pain in right hip joint	765422	0.00158739	-0.187503	0.0605026	0.177	266186	57826	0.000277	-0.216663	0.0608859
Other intervertebral disc degeneration, thoracolumbar region	45582169	0.00159403	0.314686	0.0974666	0.288	266186	57826	0.00446228	0.284888	0.0982007
Meralgia paresthetica	195259	0.00159718	-0.190613	0.0615139	0.188	266186	57826	0.000324	-0.217847	0.0618618
Osteomyelitis of vertebra	4001298	0.00159809	0.298964	0.0928253	0.296	266186	57826	0.115852	0.149126	0.0939329
Unsteady when standing	4092743	0.0016001	0.100246	0.0315324	0.256	266186	57826	0.101397	0.0522919	0.0318024
Wedge fracture of thoracic vertebra	4083820	0.00160066	0.319843	0.0989622	0.279	266186	57826	0.00880966	0.266384	0.0997381
Cardiomyopathy, unspecified	35207764	0.0016024	0.0977883	0.0307689	0.258	266186	57826	0.124025	0.0479272	0.0310533
Labor and delivery complicated by cord around neck, without compression, not applicable or unspecified	45582568	0.00160309	-0.1904	0.0615704	0.145	266186	57826	0.0101615	-0.156064	0.061724
Long QT syndrome	45562352	0.0016038	0.182874	0.0571862	0.269	266186	57826	0.300111	0.0602948	0.0579424
Abnormal body temperature	4047791	0.00160953	0.115982	0.0364234	0.236	266186	57826	0.215709	0.0459613	0.0369897
Disease due to Gram-negative bacteria	435742	0.00161639	0.341665	0.105966	0.305	266186	57826	0.035595	0.230165	0.107958
Disorder of hematopoietic structure	317248	0.0016175	0.118084	0.0370973	0.239	266186	57826	0.108007	0.0605281	0.0374802
Tubal ligation status	44823808	0.00162105	0.224017	0.0698835	0.266	266186	57826	0.0953038	0.118733	0.070566
Malignant melanoma of skin of upper limb	438983	0.00162706	-0.480703	0.161311	0.14	266186	57826	0.00330657	-0.450677	0.161613
Ovarian failure	193739	0.00162953	-0.171884	0.055463	0.185	266186	57826	0.00139254	-0.174684	0.0555711
Other primary ovarian failure	45576453	0.00163217	-0.137417	0.0441813	0.189	266186	57826	0.00154268	-0.138533	0.0443093
Acquired deformity of foot	45757650	0.0016453	-0.153463	0.0494856	0.186	266186	57826	0.00103738	-0.160978	0.0498373
Basal cell carcinoma of skin of other part of trunk	45561802	0.00164721	-0.196285	0.0636172	0.18	266186	57826	0.00344011	-0.183533	0.0639012
Skin changes due to chronic exposure to non-ionizing radiation	4061844	0.00164825	-0.0855426	0.0273885	0.188	266186	57826	0.00550923	-0.0758553	0.0275121
Laceration of elbow	4151527	0.00165149	0.355484	0.110065	0.285	266186	57826	0.014934	0.275123	0.110837
Pain in left arm	4115169	0.0016552	0.0824158	0.0260324	0.241	266186	57826	0.213549	0.0327511	0.0262656
Primary biliary cirrhosis	35208349	0.00165725	0.419156	0.129477	0.3	266186	57826	0.00341873	0.391231	0.130158
Influenza due to unidentified influenza virus with other respiratory manifestations	8689	0.00165726	0.107841	0.0339866	0.235	266186	57826	0.0828108	0.0599069	0.0343745
Diabetes mellitus without mention of complication, type II or unspecified type, uncontrolled	44836915	0.00167096	0.0873659	0.0276332	0.275	266186	57826	0.0359745	0.0585941	0.0278316
Type 1 diabetes mellitus with foot ulcer	45605398	0.00168763	0.410461	0.127315	0.314	266186	57826	0.0136603	0.32327	0.128488
Cyst of right ovary	760880	0.00170368	-0.550573	0.188202	0.104	266186	57826	0.00160963	-0.554257	0.188465
Bilateral vitreous degeneration of eyes	36684746	0.0017051	-0.287676	0.0944984	0.172	266186	57826	0.00290412	-0.274233	0.0947571
Adenomatous polyp of colon	4322881	0.00170964	-0.391835	0.130495	0.154	266186	57826	0.00133362	-0.402184	0.131005
Dysplastic nevus of skin	4112849	0.00171012	-0.386548	0.129018	0.132	266186	57826	0.00202517	-0.3833	0.129847
Atypical squamous cells of undetermined significance on cytologic smear of cervix (ASC-US)	45587533	0.00171092	0.133258	0.0419978	0.208	266186	57826	0.0683316	0.0781164	0.0425714
Cellulitis and abscess of face	136496	0.00171376	0.151796	0.0478255	0.247	266186	57826	0.785992	0.0132133	0.0486155
Disorder of pituitary gland, unspecified	35206914	0.00171505	-0.320771	0.105762	0.166	266186	57826	0.00174642	-0.322091	0.106343
Hemorrhage of rectum and anus	197925	0.00173527	0.0627826	0.0199498	0.228	266186	57826	0.320567	0.0200497	0.0201551
Post-term pregnancy	432695	0.00173842	-0.162646	0.052824	0.146	266186	57826	0.015278	-0.126784	0.0529572
Nontoxic multinodular goiter	44820677	0.00173883	-0.12169	0.0392796	0.204	266186	57826	0.00347345	-0.114078	0.0394287
Cellulitis and abscess of face	44828001	0.00174456	0.18842	0.0593114	0.256	266186	57826	0.494839	0.0413234	0.0603503
Idiopathic scoliosis of thoracic and lumbar spine	37017436	0.00174493	-0.360402	0.119867	0.146	266186	57826	0.00159156	-0.365091	0.120407
Other ovarian failure	44827622	0.00174746	-0.17339	0.0563251	0.185	266186	57826	0.00155629	-0.175579	0.0564318
Traumatic blister of foot	4150489	0.00174767	0.265415	0.0831909	0.279	266186	57826	0.138919	0.12576	0.0842513
Dependence on continuous positive airway pressure ventilation	4180290	0.00175208	-0.300218	0.0990505	0.166	266186	57826	0.00116682	-0.31228	0.0993878
Malignant neoplasm of upper-outer quadrant of left female breast	45561817	0.00176356	-0.233249	0.0763754	0.173	266186	57826	0.0022332	-0.228596	0.0765228
Acquired deformity of ankle AND/OR foot	199913	0.00176389	-0.153555	0.0498165	0.195	266186	57826	0.00022	-0.1825	0.0502276
Other signs and symptoms in breast	45553448	0.00176631	-0.151148	0.0490438	0.185	266186	57826	0.00141539	-0.154793	0.0492214
Chronic diastolic (congestive) heart failure	45533456	0.00176796	0.0937745	0.029797	0.267	266186	57826	0.209417	0.0378295	0.0300616
Acute systolic heart failure	40480603	0.00176993	0.162993	0.0515494	0.283	266186	57826	0.108682	0.0839216	0.052021
Hypertrophic scar	4058388	0.0017703	-0.164002	0.0532765	0.193	266186	57826	0.00586082	-0.145812	0.0536415
Degeneration of thoracolumbar intervertebral disc	434449	0.00177091	0.31135	0.0973991	0.287	266186	57826	0.00487522	0.281822	0.0981352
Chronic obstructive asthma with (acute) exacerbation	44837136	0.00178741	0.292527	0.0919865	0.316	266186	57826	0.555726	0.0552456	0.09347
Type 2 diabetes mellitus with proliferative diabetic retinopathy without macular edema, bilateral	37200248	0.00178847	0.306788	0.0967039	0.351	266186	57826	0.000787	0.332182	0.0972771
Foreign body in larynx	24230	0.00180102	0.338883	0.105867	0.279	266186	57826	0.00784178	0.290278	0.106885
Acute embolism and thrombosis of deep veins of right upper extremity	45601094	0.00180392	0.344811	0.107957	0.297	266186	57826	0.0132461	0.275409	0.109204
Acute gastritis, without mention of hemorrhage	44826710	0.0018102	0.176469	0.0558398	0.271	266186	57826	0.0144225	0.139017	0.0562579
Cervicalgia	35208968	0.00181119	0.0427218	0.0136593	0.224	266186	57826	0.81066	0.00330241	0.0137817
Cocaine-induced mood disorder	4012869	0.00181659	0.421459	0.132683	0.38	266186	57826	0.723656	0.0478902	0.135205
Chronic kidney disease stage 1	443614	0.00181673	0.183356	0.0580225	0.276	266186	57826	0.00959512	0.153454	0.0586087
Nephritis and nephropathy, not specified as acute or chronic, in diseases classified elsewhere	44826730	0.00181825	0.195244	0.0617976	0.293	266186	57826	0.0109424	0.16053	0.0624293
Pain	4329041	0.0018221	0.0489661	0.0156534	0.227	266186	57826	0.593578	-0.0084448	0.0158333
Spontaneous bacterial peritonitis	45543331	0.00182314	0.418928	0.1312	0.336	266186	57826	0.0209831	0.311138	0.132526
Other secondary hypertension	35207678	0.00183121	0.304624	0.0956091	0.282	266186	57826	0.00539063	0.273817	0.0964962
Poisoning by opium (alkaloids), unspecified	44821395	0.00184739	0.442158	0.137938	0.305	266186	57826	0.296885	0.146553	0.139235
Unspecified osteoarthritis, unspecified site	45586894	0.00185433	0.0477424	0.0152969	0.237	266186	57826	0.548326	0.00925513	0.0154103
Female sterility	4005743	0.00185582	0.221047	0.0698495	0.265	266186	57826	0.103559	0.115793	0.070533
Abdominal pain, unspecified site	44823455	0.0018619	0.045691	0.0146424	0.228	266186	57826	0.487115	-0.0102813	0.0148047
Benign neoplasm of transverse colon	35206512	0.00187017	-0.0799494	0.0258726	0.218	266186	57826	0.000121	-0.0993064	0.0260417
Other specified noninfective gastroenteritis and colitis	45581903	0.00187089	0.250928	0.0791138	0.259	266186	57826	0.0197268	0.188842	0.0798381
Bipolar disorder, in partial remission, most recent episode depressed	45557201	0.00187237	0.357389	0.111729	0.262	266186	57826	0.0715367	0.206737	0.112949
Helicobacter pylori [H. pylori] as the cause of diseases classified elsewhere	45581196	0.0018785	0.153711	0.0489261	0.283	266186	57826	0.016122	0.119851	0.0494123
Endometriosis (clinical)	433527	0.00188374	-0.15154	0.0495413	0.157	266186	57826	0.000511	-0.169453	0.0496316
Gilbert syndrome	35207075	0.00188555	-0.390034	0.131165	0.145	266186	57826	0.00602554	-0.347763	0.131657
Respiratory failure, unspecified, unspecified whether with hypoxia or hypercapnia	45567284	0.00188734	0.187559	0.0595632	0.279	266186	57826	0.291272	0.0638868	0.0602755
Uterine scar from previous surgery in pregnancy, childbirth and the puerperium	4060556	0.00188908	-0.152954	0.0499779	0.159	266186	57826	0.00666583	-0.134233	0.050133
Multiple actinic keratoses	4293560	0.00189512	-0.270847	0.0897403	0.169	266186	57826	0.00375161	-0.253976	0.0900037
Acquired absence of spleen	45542487	0.00190068	0.269766	0.0850632	0.264	266186	57826	0.0128906	0.216937	0.0858061
Tinnitus	377575	0.00191362	-0.0688928	0.0223233	0.21	266186	57826	0.00126376	-0.0719735	0.0224519
Abrasion, forearm area	4058219	0.00193255	0.283894	0.0895861	0.266	266186	57826	0.0331098	0.195501	0.0904219
Viral pneumonia, unspecified	35207937	0.00194272	0.352706	0.111116	0.299	266186	57826	0.0225946	0.260104	0.112126
Candidiasis	433968	0.00194937	0.0827945	0.0265487	0.223	266186	57826	0.53113	0.0168343	0.0268442
Sickle-cell disease, unspecified	44831065	0.00195767	0.392091	0.124019	0.352	266186	57826	0.00887778	0.336493	0.126411
Acute osteomyelitis, ankle and foot	44824529	0.00196114	0.40903	0.129085	0.338	266186	57826	0.0215724	0.305383	0.130737
Adjustment disorder with depressed mood	442306	0.0019653	0.0771087	0.0247619	0.235	266186	57826	0.448951	0.0189755	0.0250252
Open wound of toe without complication	442268	0.00197044	0.203223	0.0646557	0.263	266186	57826	0.03245	0.141011	0.0652414
Sickling disorder due to hemoglobin S	4213628	0.00197336	0.385652	0.122099	0.35	266186	57826	0.00963252	0.327752	0.124501
Pregnant state, incidental	45600319	0.00197458	-0.134624	0.0440786	0.158	266186	57826	0.00228324	-0.133228	0.0442301
Tachycardia, unspecified	44821245	0.0019794	0.0926493	0.0297278	0.232	266186	57826	0.412639	0.024699	0.0300893
Coronary atherosclerosis of autologous vein bypass graft	44834726	0.00198023	0.365763	0.115407	0.309	266186	57826	0.00934802	0.308042	0.116184
Anodontia	440438	0.00199318	0.286279	0.0910207	0.317	266186	57826	0.040211	0.190122	0.0916428
Acquired absence of right great toe	45566472	0.00201655	0.379869	0.120319	0.33	266186	57826	0.0117873	0.310942	0.121309
Delivery normal	441641	0.0020219	-0.0985908	0.0322118	0.17	266186	57826	0.0140628	-0.0788555	0.03233
Primary biliary cholangitis	4135822	0.00202347	0.407937	0.128477	0.298	266186	57826	0.00397375	0.381812	0.129149
Crohn's disease of small intestine with unspecified complications	45538530	0.00202697	0.42341	0.132583	0.26	266186	57826	0.00224248	0.421077	0.133255
Simple chronic bronchitis	261889	0.00203353	0.217291	0.0693063	0.273	266186	57826	0.778143	0.0197695	0.0700722
Carcinoma in situ of uterine cervix	194611	0.00203555	0.229883	0.0730627	0.23	266186	57826	0.0690031	0.136257	0.0740892
Osteoarthritis of left knee joint	36717036	0.00203945	-0.169709	0.0559289	0.191	266186	57826	0.000408	-0.195288	0.0562822
Pulmonary tuberculosis, unspecified, unspecified	44828637	0.00204749	0.298821	0.0952909	0.331	266186	57826	0.0987501	0.162657	0.097681
Preglaucoma, unspecified, bilateral	45552680	0.00205107	-0.089017	0.0290772	0.232	266186	57826	0.00269818	-0.0873901	0.0293245
Chronic tonsillitis	23220	0.00205185	0.222926	0.070853	0.209	266186	57826	0.00220619	0.222922	0.0713704
Endometriosis of pelvic peritoneum	197033	0.00205667	-0.332896	0.112412	0.125	266186	57826	0.0010927	-0.352226	0.112496
Thrombus due to any device, implant AND/OR graft	4085586	0.00206427	0.227449	0.0727027	0.291	266186	57826	0.0592423	0.140149	0.07362
Other specified disorders of bone density and structure, right hand	45548576	0.00206981	0.378604	0.119934	0.31	266186	57826	0.00506706	0.346569	0.120936
Weakness of face muscles as sequela of stroke	43530744	0.00207745	0.401087	0.127414	0.343	266186	57826	0.0208338	0.302955	0.129007
Personality disorder, unspecified	35207219	0.00207821	0.22311	0.0711207	0.237	266186	57826	0.541896	0.044201	0.0722114
Complication of medical care	440005	0.00207945	0.140697	0.0451868	0.245	266186	57826	0.0701792	0.0831661	0.0456308
Dependence on other enabling machines	44827363	0.00208407	-0.233157	0.0774906	0.189	266186	57826	0.00147086	-0.24169	0.0777858
Perichondritis of pinna	136710	0.00208654	-0.454375	0.155107	0.157	266186	57826	0.000931	-0.488673	0.15555
Benign neoplasm of cerebral meninges	44833353	0.00209498	-0.307081	0.103028	0.172	266186	57826	0.00362411	-0.292004	0.103419
Acute ST segment elevation myocardial infarction	4296653	0.00210263	0.163255	0.0524599	0.273	266186	57826	0.129581	0.0808166	0.0530156
Urethral discharge, unspecified	45606804	0.00210417	0.302442	0.0965584	0.317	266186	57826	0.23568	0.118313	0.0991181
Pain in left arm	45562837	0.00211402	0.0868048	0.0280532	0.243	266186	57826	0.192079	0.0370208	0.0283014
Benign paroxysmal positional vertigo	44821940	0.00213248	-0.131277	0.0432601	0.201	266186	57826	0.00154597	-0.135807	0.043426
Unspecified disorder of refraction and accommodation	44826581	0.00213741	-0.0883678	0.028997	0.208	266186	57826	0.00015	-0.109598	0.0291785
Type 1 diabetes mellitus with diabetic polyneuropathy	45595795	0.00216632	0.287165	0.0916219	0.269	266186	57826	0.0192409	0.219923	0.0924321
Ulceration of vulva	253815	0.002176	0.36506	0.11576	0.262	266186	57826	0.0342123	0.254361	0.117868
Closed fracture of patella	436539	0.00218431	0.224883	0.0721578	0.268	266186	57826	0.0446503	0.1481	0.07296
Other specified disorders of bone density and structure, left hand	45596769	0.00219402	0.368427	0.117415	0.307	266186	57826	0.0130785	0.299822	0.118525
Lateral epicondylitis	81379	0.00219774	-0.0872081	0.0287034	0.198	266186	57826	0.000419	-0.100894	0.0288566
Asthma, unspecified type, with (acute) exacerbation	44823144	0.00219885	0.102174	0.0331007	0.24	266186	57826	0.407914	0.0277782	0.0334944
Pyuria	1553845	0.0022	0.220408	0.0707634	0.261	266186	57826	0.0262135	0.161017	0.071554
Other specified disorders of binocular movement	35207564	0.00220146	-0.485508	0.167188	0.152	266186	57826	0.000872	-0.532102	0.169064
Other and unspecified special symptoms or syndromes, not elsewhere classified	44824136	0.00220395	0.289308	0.0925172	0.276	266186	57826	0.489798	0.0654631	0.0943647
Other specified disorders of teeth and supporting structures	35208153	0.00221057	0.277082	0.0887425	0.276	266186	57826	0.245653	0.105125	0.089894
Precipitous drop in hematocrit	45558481	0.00222296	0.29163	0.0933629	0.284	266186	57826	0.0107614	0.244664	0.0942945
Acute sinusitis	260123	0.00222664	-0.0523069	0.0171715	0.194	266186	57826	3.73e-05	-0.0708709	0.0172775
Neck pain	24134	0.00222682	0.0380894	0.0124299	0.224	266186	57826	0.770118	-0.0036667	0.0125501
Idiopathic aseptic necrosis of bone	4067774	0.0022279	0.289687	0.0928472	0.291	266186	57826	0.279993	0.104044	0.0956717
Hidradenitis	44831469	0.00224691	0.228192	0.0734129	0.264	266186	57826	0.0891143	0.1273	0.0741882
Foreign body in skin	4246661	0.00225525	0.255548	0.0820646	0.268	266186	57826	0.0522047	0.162795	0.0828597
Major depressive disorder, recurrent severe without psychotic features	35207158	0.00226003	0.106337	0.0345093	0.221	266186	57826	0.674971	-0.0146649	0.0350135
Disorder of kidney due to diabetes mellitus	192279	0.00226731	0.126686	0.0411527	0.288	266186	57826	0.0117738	0.105206	0.0414827
Vitreous floaters	4034681	0.00227092	-0.298236	0.100836	0.168	266186	57826	0.00359375	-0.285845	0.101153
Leukocytosis, unspecified	44822962	0.0022797	0.114394	0.0371468	0.24	266186	57826	0.511402	0.024678	0.0375086
Bipolar I disorder, most recent episode (or current) depressed, moderate	44835786	0.00229598	0.366846	0.117057	0.277	266186	57826	0.12327	0.18476	0.118315
Benign neoplasm of transverse colon	444444	0.00229699	-0.0782938	0.025842	0.218	266186	57826	0.000153	-0.0977167	0.026011
Esophageal varices without mention of bleeding	44832406	0.00229989	0.363918	0.116658	0.315	266186	57826	0.0578026	0.227942	0.118525
Uncomplicated alcohol withdrawal	4310679	0.00230162	0.334566	0.107338	0.298	266186	57826	0.216775	0.134982	0.108354
Postcoital bleeding	44831358	0.00232599	0.299298	0.0958225	0.238	266186	57826	0.008138	0.260805	0.0964297
Staphylococcus infection in conditions classified elsewhere and of unspecified site, staphylococcus, unspecified	44830920	0.0023299	0.376798	0.120586	0.295	266186	57826	0.0443581	0.251407	0.122996
Disorder of pituitary gland	23986	0.00233175	-0.188196	0.0629478	0.188	266186	57826	0.000917	-0.206575	0.0635431
Non-toxic multinodular goiter	136368	0.00233345	-0.08097	0.0267775	0.208	266186	57826	0.00257173	-0.0805527	0.0268965
39 weeks gestation of pregnancy	45552082	0.00233833	-0.117071	0.0388811	0.155	266186	57826	0.033987	-0.0820716	0.0389992
Meningitis, unspecified	35207305	0.00235118	0.353197	0.113207	0.285	266186	57826	0.0284639	0.25742	0.115436
Benign neoplasm of colon	44825241	0.00235292	-0.0586778	0.0193681	0.223	266186	57826	9.27e-05	-0.0758135	0.0194925
Contusion of shoulder region	76565	0.00235514	0.156661	0.0508772	0.251	266186	57826	0.182157	0.0688788	0.0513559
Unilateral inguinal hernia, without obstruction or gangrene, recurrent	45543308	0.00235913	0.251384	0.0811881	0.282	266186	57826	0.00828526	0.219748	0.0819557
Closed fracture of nasal bones	435082	0.00236678	0.159025	0.0516623	0.251	266186	57826	0.477103	0.0372794	0.0522872
Acute combined systolic (congestive) and diastolic (congestive) heart failure	45591469	0.00237519	0.275025	0.088979	0.315	266186	57826	0.0136594	0.223919	0.0895752
Late effect of medical and surgical care complication	434814	0.00238346	0.100047	0.0326803	0.246	266186	57826	0.223795	0.0402721	0.0330042
Disorder of body system	4180628	0.00239581	0.0571526	0.0187472	0.235	266186	57826	0.361946	0.0172756	0.0189266
Polyneuropathy due to other toxic agents	35207457	0.00241203	-0.503334	0.175296	0.151	266186	57826	0.000235	-0.612955	0.17771
Renovascular hypertension	317895	0.00241617	0.274625	0.0888877	0.299	266186	57826	0.00411996	0.261451	0.0895926
Unspecified disorder of kidney and ureter	44824345	0.00241887	0.096219	0.031502	0.261	266186	57826	0.106257	0.0516199	0.0318419
Other hypotension	45591537	0.00242737	0.166296	0.0541511	0.261	266186	57826	0.115516	0.0866956	0.0547312
Chronic hepatic failure	4340390	0.00245373	0.429201	0.137922	0.317	266186	57826	0.0351381	0.299144	0.139482
Bilateral posterior vitreous detachment	765507	0.00246829	-0.296235	0.100942	0.172	266186	57826	0.00414489	-0.28178	0.101209
Atrophy of kidney	4058977	0.00247904	0.217907	0.0709439	0.288	266186	57826	0.0272116	0.160095	0.0717224
Obesity, unspecified	44833387	0.00248782	-0.0439541	0.0145726	0.221	266186	57826	2.06e-05	-0.0621936	0.0146625
Closed fracture thoracic vertebra	4013596	0.00249274	0.216789	0.0704771	0.261	266186	57826	0.0305456	0.155325	0.0709625
Other idiopathic scoliosis, thoracolumbar region	45553177	0.00251353	-0.454004	0.158296	0.14	266186	57826	0.00152278	-0.478417	0.159309
Pain in right arm	4115170	0.00257089	0.0832433	0.0274328	0.239	266186	57826	0.261554	0.0311332	0.0276644
Left sided ulcerative colitis	40482865	0.00258169	0.408266	0.131292	0.272	266186	57826	0.00259827	0.410266	0.132053
Sepsis due to Streptococcus group D	40489910	0.00259186	0.396611	0.128422	0.317	266186	57826	0.0152349	0.321051	0.129715
Alcohol-induced acute pancreatitis	4340493	0.0025963	0.294001	0.0958064	0.305	266186	57826	0.338544	0.0932571	0.0969015
Other psychoactive substance use, unspecified with psychoactive substance-induced psychotic disorder, unspecified	45566829	0.0025982	0.39713	0.128796	0.325	266186	57826	0.565975	0.0758542	0.13162
Cutaneous abscess of right hand	45572249	0.00260336	0.325627	0.105682	0.287	266186	57826	0.15099	0.15502	0.106828
Proteinuria	44836300	0.00261013	0.119801	0.0394469	0.262	266186	57826	0.0518983	0.0780354	0.0399168
Crohn's disease, unspecified, with unspecified complications	45572211	0.00261101	0.283096	0.0917478	0.232	266186	57826	0.0029913	0.2809	0.0923662
Borderline personality disorder	35207214	0.002613	0.184863	0.0603746	0.204	266186	57826	0.894335	-0.0081365	0.0613026
Benign prostatic hyperplasia	198803	0.00261429	-0.0659256	0.0219694	0.233	266186	57826	0.000374	-0.0786462	0.0221821
Renal disorder due to type 2 diabetes mellitus	443731	0.0026185	0.0935048	0.0308732	0.273	266186	57826	0.0391106	0.06442	0.0310907
Viral hepatitis A without mention of hepatic coma	44830941	0.00262953	0.320762	0.104401	0.305	266186	57826	0.133504	0.162656	0.107327
Impacted cerumen, bilateral	45591403	0.00263138	-0.0766685	0.0256484	0.215	266186	57826	0.00751275	-0.0685997	0.0258028
Unspecified breast disorder	44822048	0.0026351	-0.211904	0.0719363	0.185	266186	57826	0.00291909	-0.210386	0.0721487
Esophoria	373212	0.00263649	-0.456363	0.159936	0.14	266186	57826	0.00181838	-0.474993	0.16073
Solar degeneration	4185267	0.00264442	-0.239232	0.0816455	0.165	266186	57826	0.00911661	-0.208697	0.0818341
Acute kidney failure with lesion of tubular necrosis	44833659	0.00264591	0.277253	0.0905712	0.303	266186	57826	0.0353034	0.195454	0.0917203
Balanoposthitis	44829073	0.00265366	0.307454	0.10047	0.327	266186	57826	0.0216398	0.23771	0.102125
Acute exacerbation of chronic obstructive airways disease with asthma	43530693	0.00265455	0.293166	0.0958535	0.32	266186	57826	0.540617	0.0598233	0.0974472
Complication of urinary catheter	4176898	0.00265719	0.248033	0.0810934	0.282	266186	57826	0.0600021	0.155586	0.081841
Left sided colitis without complications	45586718	0.0026692	0.409564	0.132147	0.273	266186	57826	0.00271659	0.411093	0.132915
Disturbance of consciousness	376961	0.00268415	0.133551	0.0440111	0.242	266186	57826	0.51628	0.0289825	0.0445497
Acute cough	766424	0.00269209	0.111448	0.0368043	0.237	266186	57826	0.0234165	0.0847402	0.0371356
Unspecified injury of face, initial encounter	45577933	0.00269544	0.179254	0.0589255	0.26	266186	57826	0.20217	0.0764272	0.0595853
Premenstrual dysphoric disorder	37200319	0.00269709	-0.438704	0.154762	0.1	266186	57826	0.00253074	-0.442447	0.155085
Abnormal radiologic findings on diagnostic imaging of renal pelvis, ureter, or bladder	37201116	0.00271119	0.217737	0.0715343	0.289	266186	57826	0.0304288	0.158394	0.0724117
Pulmonary hypertension	4322024	0.00271621	0.0946596	0.0313601	0.264	266186	57826	0.313469	0.0319675	0.0316442
Recurrent inguinal hernia	43530625	0.00273388	0.20982	0.0689621	0.274	266186	57826	0.0165559	0.169113	0.0697234
Malignant neoplasm of nipple and areola of female breast	4091464	0.00273542	-0.325047	0.112362	0.158	266186	57826	0.0013004	-0.349724	0.11287
Cutaneous abscess of right foot	45577017	0.00277429	0.27621	0.0906107	0.294	266186	57826	0.032129	0.198561	0.0914602
Sequelae of cerebral infarction	4112026	0.00278776	0.243313	0.0800651	0.298	266186	57826	0.017278	0.194653	0.0807359
Generalized aches and pains	438867	0.0027893	0.074594	0.0248047	0.237	266186	57826	0.722108	0.00893237	0.0250993
Dementia	4182210	0.0028062	0.15263	0.050545	0.283	266186	57826	0.0575725	0.0974777	0.0509987
Neoplasm of digestive system	4028253	0.00281053	-0.164048	0.0557693	0.195	266186	57826	0.00120278	-0.178521	0.0560586
Atrophy of kidney (terminal)	45553439	0.00282298	0.215336	0.0710456	0.288	266186	57826	0.0303527	0.157174	0.0718254
Pyuria	4167328	0.00282496	0.210822	0.0694459	0.259	266186	57826	0.0333272	0.151267	0.0702672
Right upper quadrant pain	45568112	0.00283183	0.0648719	0.021619	0.219	266186	57826	0.589589	0.0117757	0.02181
Nondependent cannabis abuse in remission	435231	0.00284401	0.415495	0.13555	0.308	266186	57826	0.0999945	0.227966	0.136667
Equinus deformity of foot, acquired	44819990	0.00285466	-0.335026	0.116366	0.165	266186	57826	0.00159596	-0.356438	0.117182
Ulcer of lower limb, unspecified	44821099	0.00287056	0.242089	0.0798502	0.289	266186	57826	0.0213029	0.187761	0.0805158
Rectal hemorrhage due to ulcerative colitis	46273478	0.00288258	0.397325	0.129218	0.263	266186	57826	0.00320599	0.394992	0.129976
Atherosclerosis of native arteries of the extremities with intermittent claudication	44825447	0.00288705	0.226258	0.0748007	0.297	266186	57826	0.137194	0.113077	0.0755293
Laceration of lower leg	4155040	0.00290042	0.19736	0.0652318	0.254	266186	57826	0.0547816	0.127463	0.0657096
Polyneuropathy due to type 1 diabetes mellitus	37017431	0.00291027	0.277293	0.091179	0.267	266186	57826	0.0244781	0.210189	0.0919788
Other drug-induced agranulocytosis	45581328	0.00291748	0.326409	0.107137	0.284	266186	57826	0.00697108	0.298672	0.108401
Malignant neoplasm of upper-outer quadrant of right female breast	45537821	0.00292335	-0.221104	0.0759647	0.178	266186	57826	0.0028417	-0.222326	0.076161
Painful micturition, unspecified	35211338	0.00293702	0.173475	0.0574658	0.229	266186	57826	0.0258959	0.130277	0.0578406
Incontinence of feces	197675	0.00294294	0.105437	0.035163	0.241	266186	57826	0.18712	0.0470413	0.0355313
Neoplasm of unspecified behavior of digestive system	45571625	0.00294785	-0.163267	0.0557721	0.195	266186	57826	0.00125156	-0.177915	0.0560617
Chronic rhinitis	259848	0.00297345	-0.0613577	0.0207589	0.204	266186	57826	0.00086	-0.0692585	0.0208977
Acute embolism and thrombosis of right internal jugular vein	45533520	0.00297927	0.400718	0.131612	0.318	266186	57826	0.0185823	0.319512	0.133161
Pseudomonas (aeruginosa) (mallei) (pseudomallei) as the cause of diseases classified elsewhere	35206038	0.00297958	0.212756	0.0705091	0.269	266186	57826	0.054745	0.138196	0.0712255
Procedure related finding	444194	0.00300961	-0.303057	0.105669	0.149	266186	57826	0.00155806	-0.324029	0.106145
Other encephalopathy	45566910	0.00301539	0.266476	0.0882631	0.297	266186	57826	0.107754	0.145356	0.0895449
Presbyopia	373478	0.00302764	-0.0491248	0.0166211	0.223	266186	57826	6.99e-05	-0.0663294	0.0167505
Gestation period, 36 weeks	438543	0.00302884	-0.122879	0.0419335	0.155	266186	57826	0.0235219	-0.0944632	0.0420818
Fracture of nasal bones, initial encounter for closed fracture	45558549	0.00306271	0.183761	0.0611766	0.258	266186	57826	0.377556	0.0548221	0.0618759
Chronic hepatic failure without coma	45543339	0.00306291	0.421711	0.138658	0.316	266186	57826	0.0422666	0.289771	0.140227
Pneumococcal pneumonia [Streptococcus pneumoniae pneumonia]	44825467	0.00307633	0.333723	0.110286	0.304	266186	57826	0.209006	0.143631	0.113332
Laceration of nose	4162441	0.00308252	0.351602	0.11597	0.296	266186	57826	0.0146912	0.290392	0.116714
Eosinophilia	35206777	0.00308602	0.269812	0.0893341	0.268	266186	57826	0.0189979	0.214916	0.0901788
Benign neoplasm of pituitary gland and craniopharyngeal duct	437251	0.00308676	-0.257275	0.0892169	0.177	266186	57826	0.00297105	-0.260272	0.0898895
Enlargement of lymph nodes	44833920	0.00310548	0.0842935	0.0283125	0.23	266186	57826	0.532962	0.0179304	0.0287176
Labor and delivery complicated by cord around neck, with compression, not applicable or unspecified	45548820	0.00311988	-0.429654	0.153237	0.115	266186	57826	0.00674551	-0.396426	0.153578
Retinal round hole	4120318	0.00312491	-0.258532	0.0896417	0.194	266186	57826	0.00322376	-0.259783	0.0903438
Other specified disorders of eye and adnexa	35207577	0.00312802	0.184136	0.0614495	0.261	266186	57826	0.0183998	0.147544	0.0619011
Neoplasm of lymph nodes of upper limb	4130842	0.00312822	-0.361563	0.1272	0.159	266186	57826	0.00383371	-0.355442	0.127661
Postcoital bleeding	194093	0.00313802	0.284728	0.09407	0.235	266186	57826	0.00953244	0.250572	0.0946359
Malignant neoplasm of female breast	4157332	0.00314149	-0.322366	0.113078	0.155	266186	57826	0.0024948	-0.330445	0.113283
Idiopathic acute pancreatitis	4340960	0.00314432	0.306391	0.101534	0.287	266186	57826	0.0400856	0.21385	0.102669
Intestinal infection due to Clostridium difficile	44826288	0.00314979	0.217857	0.0725371	0.26	266186	57826	0.117934	0.11611	0.0736183
Other benign mammary dysplasias of right breast	45587252	0.00317564	-0.353322	0.124448	0.154	266186	57826	0.00239002	-0.364441	0.124813
Upper respiratory tract infection due to Influenza	46273463	0.00317572	0.0721291	0.0243103	0.229	266186	57826	0.400573	0.0207146	0.0246033
Carcinoma in situ of cervix uteri	44826450	0.00318139	0.276753	0.0917428	0.249	266186	57826	0.0522095	0.183192	0.0930136
Infection following a procedure, other surgical site, initial encounter	1595776	0.0031914	0.193658	0.0646463	0.246	266186	57826	0.0655924	0.12109	0.0651356
Disorder of nervous system due to type 1 diabetes mellitus	377821	0.00319593	0.210855	0.0703931	0.268	266186	57826	0.0368287	0.149751	0.0709473
Respiratory abnormality, unspecified	44825806	0.00319973	0.214202	0.071549	0.278	266186	57826	0.0268799	0.161691	0.0722276
Acquired equinus deformity of foot	432411	0.00321483	-0.324315	0.113909	0.165	266186	57826	0.00191465	-0.343419	0.114689
Aseptic necrosis of head AND/OR neck of femur	439120	0.00323291	0.30969	0.103176	0.317	266186	57826	0.490352	0.0737819	0.106532
Ulcer of lower limb due to type 1 diabetes mellitus	45770902	0.00323841	0.392919	0.130026	0.307	266186	57826	0.0236854	0.302744	0.131258
Bladder disorder, unspecified	35209310	0.0032603	0.242041	0.0807743	0.27	266186	57826	0.0213784	0.190345	0.0815602
Cyclical vomiting syndrome unrelated to migraine	1553844	0.00326632	0.299729	0.0994526	0.248	266186	57826	0.0434166	0.205555	0.100136
Regional enteritis of large intestine	44820945	0.00327556	0.262706	0.0873884	0.243	266186	57826	0.00463607	0.25446	0.0880036
Nonfamilial hypogammaglobulinemia	35206799	0.00327694	-0.226014	0.0787279	0.166	266186	57826	0.00521268	-0.215544	0.0789298
Dependence on enabling machine or device	437758	0.00331284	-0.0789016	0.0270433	0.211	266186	57826	0.0010901	-0.0882021	0.0272038
Right upper quadrant pain	198263	0.00332276	0.0551389	0.0187018	0.22	266186	57826	0.899351	0.00238716	0.0188703
Infection AND/OR inflammatory reaction due to internal prosthetic device, implant AND/OR graft	440276	0.00332355	0.14199	0.0478198	0.251	266186	57826	0.221699	0.0593235	0.0483249
Other chronic allergic conjunctivitis	44819646	0.00333254	-0.123119	0.0424262	0.195	266186	57826	0.00441009	-0.120207	0.0426868
Other specified anomalies of skin	44820030	0.00333347	-0.171701	0.0595114	0.177	266186	57826	0.000881	-0.195493	0.0599154
36 weeks gestation of pregnancy	45542428	0.00335308	-0.123251	0.0425171	0.154	266186	57826	0.0219793	-0.0968501	0.0426708
Sedative, hypnotic or anxiolytic dependence, unspecified	44827666	0.00336554	0.364462	0.120675	0.257	266186	57826	0.628382	0.0595151	0.12241
Generalized pain	44828147	0.00338034	0.0744086	0.0252433	0.238	266186	57826	0.782215	0.00706603	0.0255479
Arthritis of hip	4286642	0.00338758	-0.325419	0.114871	0.172	266186	57826	0.000505	-0.388997	0.116287
Other specified peripheral vascular diseases	45567223	0.00340301	0.247337	0.0830821	0.3	266186	57826	0.0454182	0.16935	0.0837321
Other specified surgical operations and procedures causing abnormal patient reaction, or later complication, without mention of misadventure at time of operation	44837688	0.00340381	0.153705	0.0518571	0.255	266186	57826	0.0847643	0.0909486	0.0524008
Human papillomavirus deoxyribonucleic acid test positive, high risk on cervical specimen	36717114	0.0034171	0.118047	0.0399103	0.209	266186	57826	0.180055	0.054448	0.0404276
Disorder of extremity	133468	0.0034346	0.177268	0.0598618	0.286	266186	57826	0.0163716	0.145965	0.0602175
Aseptic necrosis of head and neck of femur	44835022	0.00345143	0.308607	0.103535	0.317	266186	57826	0.50283	0.0719265	0.106918
Other specified diseases of blood and blood-forming organs	44834580	0.00345305	0.20563	0.0691784	0.256	266186	57826	0.034835	0.148915	0.0697558
Other disorders of calcium metabolism	44835761	0.00345334	0.258513	0.086781	0.284	266186	57826	0.00566064	0.245749	0.0872879
Other internal derangements of right knee	45553126	0.00347668	-0.406748	0.145477	0.154	266186	57826	0.00268086	-0.418885	0.145945
Acquired absence of left great toe	45600369	0.00347867	0.397355	0.132879	0.332	266186	57826	0.0266497	0.301933	0.133921
Acquired absence of other toe(s), unspecified side	45576209	0.00347928	0.328031	0.110048	0.32	266186	57826	0.0248807	0.252653	0.110961
Other specified disorders of veins	35207905	0.003482	0.132892	0.0450301	0.26	266186	57826	0.0601725	0.0859011	0.0454136
Atrophic gastritis	192667	0.00348464	0.122052	0.0413919	0.255	266186	57826	0.0390177	0.0867429	0.0417549
Abnormal posture	35211333	0.00348537	-0.184335	0.0642834	0.178	266186	57826	0.0036606	-0.184089	0.0645231
Unspecified vertiginous syndromes and labyrinthine disorders	44830069	0.00349209	0.366302	0.12208	0.284	266186	57826	0.00361833	0.366061	0.122481
Lymphocytosis	4281826	0.00349909	0.21595	0.0727197	0.259	266186	57826	0.0163719	0.178648	0.073414
Anorectal abscess	4326601	0.00351618	0.222215	0.0748867	0.269	266186	57826	0.233302	0.0919776	0.0766707
Pain in female pelvis	4145372	0.00351749	-0.395847	0.142105	0.128	266186	57826	0.00206636	-0.418089	0.142511
Nocturnal enuresis	193874	0.0035404	0.272265	0.0914467	0.267	266186	57826	0.0213009	0.216637	0.0925871
Pleurisy	78786	0.00355499	0.128986	0.0437854	0.241	266186	57826	0.514678	0.0289731	0.0443656
Blindness, one eye, unspecified eye	45552723	0.00356544	0.306689	0.103257	0.314	266186	57826	0.0302845	0.22984	0.104651
Pulmonary embolism	440417	0.0035667	0.0949048	0.0323276	0.245	266186	57826	0.118575	0.0511467	0.0326424
Other specified benign mammary dysplasias	44837200	0.00356773	-0.268808	0.0948543	0.169	266186	57826	0.00406837	-0.265256	0.0949043
Other acute kidney failure	35209272	0.00356859	0.280931	0.0946616	0.305	266186	57826	0.0627337	0.180041	0.0956514
Cerebral ischemia	374384	0.00357026	0.129729	0.0441124	0.272	266186	57826	0.0303347	0.09685	0.0444182
Dependence on other enabling machines and devices	45595570	0.00358883	-0.0789916	0.0273062	0.211	266186	57826	0.00116331	-0.0885504	0.0274676
Chronic ulcer of skin of calf	46269754	0.00359395	0.410789	0.13748	0.32	266186	57826	0.00728416	0.379712	0.138201
Other acidosis	37402370	0.00361515	0.295797	0.0997183	0.304	266186	57826	0.10404	0.16518	0.100572
Other, mixed, or unspecified drug abuse, in remission	44831108	0.00361924	0.259783	0.0876623	0.28	266186	57826	0.409034	-0.0734821	0.0894283
Injury of face	444191	0.00362977	0.16912	0.0573902	0.258	266186	57826	0.266109	0.0648541	0.0580372
Kidney stone	201620	0.00363041	0.0567817	0.0194389	0.224	266186	57826	0.269541	0.0216781	0.0196024
Pleural plaque without asbestos	35208083	0.00368674	0.238847	0.0808806	0.286	266186	57826	0.0192	0.193841	0.0816844
Malignant neoplasm of thyroid gland	35206304	0.00368692	-0.169203	0.0592695	0.178	266186	57826	0.00883319	-0.153203	0.0594123
Closed fracture of fourth metatarsal bone	4010763	0.00369107	0.343003	0.115269	0.285	266186	57826	0.0627902	0.221177	0.11708
Cerebral infarction due to embolism of middle cerebral artery	45772786	0.00370444	0.285606	0.0965047	0.296	266186	57826	0.0250508	0.221607	0.0974572
Achilles tendinitis, right leg	45567654	0.00370642	-0.166497	0.0583044	0.188	266186	57826	0.00785833	-0.153429	0.0585781
Mechanical complication of genitourinary device, implant AND/OR graft	442012	0.00372222	0.245355	0.0830322	0.27	266186	57826	0.039098	0.175251	0.0838586
Disease of liver	194984	0.00373168	0.0629938	0.0216207	0.237	266186	57826	0.560758	0.0127146	0.021837
Secondary uterine inertia	35210185	0.00373559	-0.35755	0.128743	0.12	266186	57826	0.0119888	-0.3122	0.129006
Pain in left lower limb	4117695	0.00373975	0.0515519	0.0177168	0.235	266186	57826	0.642834	-0.0083052	0.0179194
Bacterial enteritis	193402	0.00374616	0.128116	0.0437961	0.272	266186	57826	0.019319	0.104124	0.0441886
Other acquired deformities of left foot	45582088	0.00374782	-0.19044	0.0669747	0.178	266186	57826	0.00368966	-0.191957	0.0673873
Obstructed inguinal hernia	4025663	0.00374846	0.285251	0.096539	0.299	266186	57826	0.0245904	0.222609	0.0976036
Malignant neoplasm of upper lobe, left bronchus or lung	45571494	0.00376061	0.299167	0.101107	0.292	266186	57826	0.196996	0.133082	0.10224
Gestation period, 21 weeks	4185780	0.00377424	-0.180557	0.0635309	0.15	266186	57826	0.0265808	-0.139231	0.0637025
Disorders of lipoid metabolism	44834563	0.00378379	-0.153632	0.0538357	0.194	266186	57826	0.00554872	-0.147845	0.0540568
Nonspecific abnormal results of pulmonary function study	44821258	0.00378806	0.243731	0.0827468	0.286	266186	57826	0.0399668	0.17391	0.0836648
Perichondritis of pinna, unspecified	44834699	0.00379495	-0.429726	0.155464	0.161	266186	57826	0.00171379	-0.465391	0.155919
Late effect of foreign body in orifice	435397	0.00380283	0.397506	0.133456	0.288	266186	57826	0.0062832	0.377051	0.134313
Acute deep venous thrombosis of femoral vein	44782747	0.00385248	0.170636	0.058295	0.267	266186	57826	0.0382434	0.123291	0.0589648
Atrial flutter	314665	0.00389551	0.101105	0.0347634	0.253	266186	57826	0.0178218	0.0834587	0.03501
Alcohol dependence with withdrawal, uncomplicated	45586190	0.00390469	0.244911	0.0833562	0.272	266186	57826	0.934278	0.00695898	0.0843476
Genetic susceptibility to malignant neoplasm of breast	44825071	0.00392426	-0.372474	0.1348	0.138	266186	57826	0.00764428	-0.346171	0.135036
Other specified disorders of right ear	45591449	0.00392936	-0.206473	0.0731253	0.174	266186	57826	0.00580257	-0.198537	0.073429
Hypertrophic scar	35208690	0.00395701	-0.15139	0.0532881	0.195	266186	57826	0.0130446	-0.131569	0.0536479
Angioneurotic edema, not elsewhere classified	44831784	0.00397547	-0.197654	0.0698708	0.203	266186	57826	0.000864	-0.230306	0.0705604
Lattice degeneration	44827716	0.00399269	-0.216352	0.076693	0.197	266186	57826	0.00259682	-0.22863	0.07752
Palpitations	315078	0.0039931	-0.0424471	0.0147871	0.205	266186	57826	0.000538	-0.0513047	0.0148738
Malignant neoplasm of cervix uteri, unspecified	35206246	0.00400821	0.320105	0.108557	0.268	266186	57826	0.0445769	0.223504	0.109442
Hypoglycemia due to type 1 diabetes mellitus	45769876	0.00401355	0.246562	0.0839166	0.237	266186	57826	0.0126984	0.214537	0.0845556
Disproportion of reconstructed breast	45757370	0.00402203	-0.301795	0.108406	0.156	266186	57826	0.0037994	-0.305392	0.10902
Closed fracture of unspecified part of neck of femur	44825877	0.00402917	0.318994	0.108375	0.284	266186	57826	0.0775888	0.197188	0.11021
Heart disease	321588	0.00404641	0.07813	0.0270255	0.251	266186	57826	0.0735169	0.0489458	0.0272541
Cannabis abuse, in remission	1326499	0.00404686	0.401647	0.136119	0.306	266186	57826	0.123641	0.214136	0.137248
Enthesopathy	73008	0.00404742	-0.0733077	0.0256621	0.207	266186	57826	0.000481	-0.0894523	0.0258147
Acute sinusitis, unspecified	45538470	0.00405592	-0.0668583	0.0234016	0.189	266186	57826	0.000454	-0.0819264	0.0235304
Dependence on wheelchair	4022073	0.00408754	0.172589	0.0593545	0.271	266186	57826	0.175549	0.0817145	0.0599772
21 weeks gestation of pregnancy	45600326	0.00408948	-0.1812	0.0643269	0.149	266186	57826	0.0267705	-0.140771	0.0645015
Achilles tendinitis	77963	0.0040993	-0.113347	0.0399072	0.196	266186	57826	0.0108432	-0.101205	0.0400969
Excessive and frequent menstruation	197607	0.0041099	-0.0905406	0.0318147	0.172	266186	57826	0.00254851	-0.0955399	0.0319378
Presbyopia	35207566	0.00411244	-0.0511801	0.0178991	0.221	266186	57826	0.000213	-0.0664848	0.0180358
Chronic congestive heart failure	4229440	0.00411288	0.105692	0.0365634	0.272	266186	57826	0.308033	0.0377924	0.0369796
Pleural plaque	4050884	0.00413565	0.235703	0.0808367	0.285	266186	57826	0.0209886	0.190939	0.08164
Injury, unspecified, initial encounter	1326797	0.00413572	0.14445	0.0497961	0.247	266186	57826	0.138466	0.0749672	0.0503084
Unspecified symptoms and signs involving the nervous system	45553725	0.00414813	0.176232	0.0606556	0.261	266186	57826	0.0329422	0.131743	0.0611653
Surgical site infection	4334801	0.00417458	0.184394	0.0634004	0.244	266186	57826	0.0850996	0.111005	0.0638978
Hypovolemic shock	4192647	0.00418337	0.267545	0.0917523	0.296	266186	57826	0.118585	0.146098	0.0927298
Other specified symptoms and signs involving the circulatory and respiratory systems	45558453	0.00418898	0.0546357	0.019005	0.235	266186	57826	0.43448	0.0150127	0.0191886
Alcohol abuse, episodic	44829936	0.00419306	0.295206	0.101148	0.304	266186	57826	0.480876	0.0726716	0.102641
Subacute osteomyelitis	4284844	0.00419484	0.404425	0.137708	0.317	266186	57826	0.0173827	0.337835	0.139144
Fecal impaction	4258683	0.00420445	0.233542	0.0801475	0.265	266186	57826	0.0268384	0.181136	0.0807163
Unplanned pregnancy	4307820	0.00421294	-0.122952	0.0434736	0.158	266186	57826	0.00462376	-0.122124	0.0436239
Abnormal radiologic findings on diagnostic imaging of right kidney	37201118	0.00421478	0.293187	0.100535	0.306	266186	57826	0.0165523	0.248021	0.101894
Bipolar affective disorder, current episode mixed	435226	0.00421666	0.291263	0.0994295	0.253	266186	57826	0.2564	0.11529	0.100687
Non-healing surgical wound	36683375	0.00421895	0.250415	0.0858897	0.272	266186	57826	0.0583656	0.165883	0.0865829
Other chronic pancreatitis	35208395	0.00423889	0.171604	0.059236	0.263	266186	57826	0.515441	0.0391121	0.0599676
Acute bronchitis, unspecified	35207966	0.00425044	0.0633667	0.022054	0.221	266186	57826	0.9099	-0.0025197	0.0222699
Unspecified viral hepatitis without mention of hepatic coma	44829754	0.00428059	0.358487	0.122765	0.321	266186	57826	0.320125	0.126201	0.126046
Astigmatism, unspecified	44834666	0.00428881	-0.0776596	0.0273702	0.207	266186	57826	0.000354	-0.0976661	0.027565
Bipolar I disorder, most recent episode (or current) depressed, severe, without mention of psychotic behavior	44831092	0.00430051	0.417984	0.142077	0.288	266186	57826	0.143694	0.214035	0.144284
Pain in eye	379031	0.00431835	0.0955134	0.0332177	0.243	266186	57826	0.217025	0.0415708	0.0335677
Polyarthropathy	75897	0.0043333	0.173859	0.0601214	0.257	266186	57826	0.0183508	0.144351	0.0605306
Complication of internal device	435149	0.00433373	0.153917	0.053312	0.256	266186	57826	0.0726312	0.0972385	0.0537693
Closed fracture of neck of femur	434500	0.0043404	0.177462	0.0613582	0.258	266186	57826	0.174306	0.0848121	0.0620313
Unspecified gastritis and gastroduodenitis, without mention of hemorrhage	44829039	0.00434147	0.0839157	0.0292325	0.244	266186	57826	0.229117	0.0355298	0.0294645
Atherosclerosis of aorta	44823124	0.00435027	0.181473	0.0628063	0.276	266186	57826	0.0445616	0.128135	0.0632111
Hematuria syndrome	79864	0.00435073	0.0517898	0.0180949	0.23	266186	57826	0.535861	0.0113095	0.0182535
Headache	44836293	0.00436784	0.0432223	0.0151214	0.226	266186	57826	0.685586	-0.0061824	0.0152768
[truncated: 9,113 more rows]

## Sheet: S4_Covariates
Supplementary Table S4: Predefined covariates used in main analyses and sensitivity analyses
Covariate name	UKB source fields	Grouping	Number of individuals with missing values	Treatment of missing values	Treatment of outliers	Transformations	Removal due to correlations with other covariates	Selected variable in EBVread analysis	Selected variable in HHV7 analysis	Used as covariate in UKB main	Used as covariate in AoU	Used as covariate in sensitivity analysis "basic" (UKB)	Used as covariate in sensitivity analysis "no blood" (UKB)	Used as covariate in sensitivity analysis "w_HLA" (b)
Yield	32058	sequencing	0	-	-	-	-	yes	yes	yes	NA	no	yes	yes
Proportion of mapped read pairs	32059	sequencing	0	-	-	-	-	yes	-	yes	NA	no	yes	yes
Coverage	32060	sequencing	0	-	-	-	-	-	-	-	yes (as an approximate replacement of Yield)	-	-	-
Freemix verify BAM ID	32062	sequencing	0	-	-	-	-	-	-	-	-	-	-	-
Sequencing Provider	32051	sequencing	0	-	-	-	-	-	-	-	yes	-	-	-
Date of attending assessment centre	53_i0	technical	0	-	excluded early / late months: "06-12","07-04","10-10","10-09","10-08"	modeled relationship to EBVread+ with natural spline with 7 degrees of freedom	-	yes	yes	yes	yes (week number of blood collection; a natural spline with 6 degrees of freedom with week number of blood collection as predictor and EBVread+ as outcome was fit; using this function the predicted probability of EBVread+ was calculated for each individual and used as covariate)	no	yes	yes
UK Biobank assessment centre	54_i0	technical	0	-	-	-	-	-	-	-	-	-	-	-
Month of attending assessment centre	55_i0	technical	0	-	-	modeled relationship to EBVread+ with natural spline with 3 degrees of freedom	removed due to correlation with the natural spline fit of Date of attending assessment centre	-	-	-	-	-	-	-
Fasting time	74_i0	technical	16	exclusion	set values higher than 18 hours to 18 hours	-	-	yes	-	yes	NA	no	yes	yes
Time blood sample collected | Array 0	3166_i0_a0	technical	27	exclusion	set times before 8:30 am or after 8:30 pm to 2 pm (rounded mean time of blood sample collection)	modeled relationship of half hour to EBVread+ with natural spline with 5 degrees of freedom	-	-	yes	yes	yes (a natural spline with 5 degrees of freedom with time of blood sampling as predictor and EBVread+ as outcome was fit; using this function the predicted probability of EBVread+ was calculated for each individual and used as covariate)	no	no	yes
White blood cell (leukocyte) count	30000_i0	blood count traits	11949	exclusion	only kept mean +/- 4 SD	-	-	-	yes	yes	NA	no	no	yes
Haematocrit percentage	30030_i0	blood count traits	11944	exclusion	only kept mean +/- 4 SD	-	-	yes	yes	yes	NA	no	no	yes
Mean corpuscular volume	30040_i0	blood count traits	11946	exclusion	only kept mean +/- 4 SD	-	-	-	yes	yes	NA	no	no	yes
Platelet crit	30090_i0	blood count traits	11952	exclusion	only kept mean +/- 4 SD	-	-	yes	yes	yes	NA	no	no	yes
Mean platelet (thrombocyte) volume	30100_i0	blood count traits	11953	exclusion	only kept mean +/- 4 SD	-	-	yes	-	yes	NA	no	no	yes
Lymphocyte percentage (a)	30180_i0	blood count traits	12637	exclusion	only kept mean +/- 4 SD	-	-	yes	yes	yes	NA	no	no	yes
Monocyte percentage	30190_i0	blood count traits	12637	exclusion	only kept mean +/- 4 SD	-	-	-	-	-	-	-	-	-
Eosinophill percentage	30210_i0	blood count traits	12637	exclusion	only kept mean +/- 4 SD	-	-	-	-	-	-	-	-	-
Basophill percentage	30220_i0	blood count traits	12637	exclusion	only kept mean +/- 4 SD	-	-	-	-	-	-	-	-	-
Reticulocyte percentage	30240_i0	blood count traits	18162	exclusion	only kept mean +/- 4 SD	-	-	yes	-	yes	NA	no	no	yes
Mean reticulocyte volume	30260_i0	blood count traits	18161	exclusion	only kept mean +/- 4 SD	-	-	yes	-	yes	NA	no	no	yes
Mean sphered cell volume	30270_i0	blood count traits	18161	exclusion	only kept mean +/- 4 SD	-	removed due to correlated with Mean reticulocyte volume	-	-	-	-	-	-	-
Immature reticulocyte fraction	30280_i0	blood count traits	18161	exclusion	only kept mean +/- 4 SD	-	-	-	-	-	-	-	-	-
High light scatter reticulocyte percentage	30290_i0	blood count traits	18161	exclusion	only kept mean +/- 4 SD	-	removed due to correlation with Reticulocyte percentage	-	-	-	-	-	-	-
Sex	31	demographics	0	-	-	-	-	yes	yes	yes	yes	yes	yes	yes
Age when attended assessment centre	21003_i0	demographics	0	-	-	-	-	yes	yes	yes	yes	yes	yes	yes
Smoking status	20116_i0	demographics	1410	set "Prefer not to answer" to the intermediate level "previous" = 1	-	-	-	yes (only current smoking)	-	yes (only current smoking)	yes	no	yes	yes (only current smoking)
Pack years of smoking	20161_i0	demographics	0 (in current / ex smokers)	-	set values higher than 100 Py to 100	-	-	yes	yes	yes	-	no	yes	yes
Number of cigarettes smoked per day (or previously smoked in cigar/pipe smokers), calculated from fields 3456 and 6183	3456, 6183	demographics	1410	set to the mean of non-missing values (18)	set values higher than 60 cigarettes to 60	-	removed due to correlation with Smoking status = current smoking	-	-	-	-	-	-	-
Number of weekly alcoholic drinks	1568_i0, 1578_i0, 1588_i0, 1598_i0, 1608_i0, 5364_i0, 4407_i0, 4418_i0, 4429_i0, 4440_i0, 4451_i0, 4462_i0, 1558_i0	demographics	278	set to the mean of non-missing values (8.4)	set values higher than 140 drinks/week to 140	-	-	-	-	-	-	-	-	-
Age*Sex	31, 21003_i0	demographics	0	-	-	-	-	yes	-	yes	yes	yes	yes	yes
Age*Age	21003_i0, 21003_i0	demographics	0	-	-	-	-	-	-	-	-	-	-	-
(a): strongly correlated with neutrophil percentage, which was originally used in Gupta et al.
(b) plus dosages of 54 conditionally independent HLA-alleles

## Sheet: S5_JCTF
Supplementary Table S5: Assocation analysis between selected covariates and EBVread+/ presence of EBV transcripts, in the JCTF cohort
Outcome	Predictor	Covariates	P-value
Presence of GS EBV-reads	COVID-19 severity	Age, Sex	0.94
	Age	COVID-19 severity, Sex	7.1e-14
	Sex	COVID-19 severity, Sex	0.41
Presence of RNAseq EBV-transcripts	COVID-19 severity	Age, Sex	0.84
	Age	COVID-19 severity, Sex	8.8e-12
	Sex	COVID-19 severity, Age	0.10
GS - Genome Sequencing
bold if P<0.05

## Sheet: S6_nonMHC
Supplementary Table S6: EBVread+ GWAS lead variants at 27 genome-wide significant loci outside of MHC
Overview of 27 non-MHC loci											Results Finemapping		Replication All of Us (European subcohort )
locus name	lead SNP (GWAS summary statistics)	chr	position (GRCh37)	non-effect allele	effect allele	effect allele frequency (no-immune-supp cohort)	beta (no-immune-supp cohort)	SE (no-immune-supp cohort)	p GWAS EBVread+	HWE	number of credible sets (susie)	number of SNPs in cs (across all cs at locus)	SNPs for AoU replication	rs-ID if different from lead SNP	p-value AoU	beta AoU	se AoU	effect direction consistent	Replicated in AoU (nominal significance)
1p13.2_PTPN22	rs2476601	1	114377568	G	A	0.101881	0.0902131	0.0110529	3.297615e-16	0.246535	1	2	1:114377568:G_A	-	2e-06	0.0716	0.0151	yes	yes
1q23.3_SLAMF7	rs3766370	1	160711477	T	C	0.672234	0.0514034	0.0071143	4.996892e-13	0.583169	1	14	1:160711477:T_C	-	4.86e-06	0.0435	0.0095	yes	yes
1q25.1_PRDX6	rs1539255	1	173322660	C	T	0.363465	-0.0391773	0.00695598	1.779508e-08	0.20453	2	125	1:173322660:C_T	-	1.48e-05	-0.0397	0.0092	yes	yes
2p22.1_SLC8A1	rs62149448	2	40697617	C	T	0.811268	-0.0630714	0.00855624	1.688496e-13	0.945221	1	18	2:40697617:C_T	-	0.00134397	-0.0354	0.0111	yes	yes
2q13_ANAPC1	rs1345202	2	112258164	A	T	0.756788	-0.044096	0.00791368	2.516460e-08	0.628789	1	12	2:112258164:A_T	-	6.05e-05	-0.0407	0.0101	yes	yes
2q33.2_CTLA4	rs231775	2	204732714	G	A	0.667934	-0.0452339	0.00709958	1.8737e-10	0.386365	1	34	2:204732714:G_A	-	3.66e-05	-0.0375	0.0091	yes	yes
3p24.1_EOMES	rs1491190814	3	27774051	A	ATT	0.593093	-0.046762	0.00684131	8.186533e-12	0.317228	1	11	3:27774051_ATT_A	-	8.98e-07	-0.0436	0.0089	yes	yes
3p24.1_CMC1	rs74533039	3	28286802	G	C	0.825561	0.0551601	0.00882041	4.008575e-10	0.692458	2	135	3:28286802:G_C	-	0.000579	0.0402	0.0117	yes	yes
3p21.31_CCR2	rs1473413616	3	46398409	C	CA	0.590537	-0.0414861	0.00728425	1.231516e-08	0.990099	0	0	3:46398409:C_CA	-	0.0100649	-0.023	0.0089	yes	yes
3q13.33_ILDR1	rs9828869	3	121748360	A	T	0.440887	0.0423289	0.00744489	1.303287e-08	0.217861	0	0	3:121748360:A_T	-	8.54e-07	0.0441	0.009	yes	yes
3q21.1_PARP15	rs1106346	3	122354037	G	A	0.62907	-0.0481115	0.00690408	3.201843e-12	0.27939	1	29	3:122354037:G_A	-	8.96e-10	-0.0554	0.009	yes	yes
3q28_LPP	rs13098877	3	188133163	T	C	0.555404	-0.0780869	0.00671485	2.935621e-31	0.841224	1	12	3:188133163:T_C	-	7.94e-07	-0.0436	0.0089	yes	yes
3q28_TP63	rs16864734	3	189416803	A	G	0.900979	-0.0686475	0.0111947	8.670617e-10	0.00123263	1	9	3:189416803:A_G	-	0.320599	-0.0155	0.0156	yes	no
5q15_ERAP2	rs2548225	5	96273033	T	A	0.557408	0.108511	0.00675837	5.201157e-58	0.667873	1	48	5:96273033:T_A	-	3.65e-32	0.1051	0.0089	yes	yes
5q31.1_IRF1	rs766751473	5	131766763	T	TGTGATACCCCAA	0.571669	-0.0526232	0.00676419	7.271098e-15	0.9162450	1	26	5:132431071:T_TGTGATACCCCAA	-	0.000514	-0.0309	0.0089	yes	yes
7p12.2_SPATA48	rs1379182	7	50187417	A	T	0.585717	0.0547711	0.00678422	6.842267e-16	0.8597030	3	54	7:50187417:A_T	-	1.53e-05	0.0388	0.009	yes	yes
12q24.12_SH2B3	rs7310615	12	111865049	G	C	0.480854	-0.0611301	0.00678858	2.159733e-19	0.848561	1	7	12:111865049:G_C	-	0.000106	-0.0341	0.0088	yes	yes
13q14.11_FOXO1	rs75289402	13	40783969	C	T	0.66325	0.0424357	0.00705942	1.841281e-09	0.487618	1	14	13:40783969:C_T	-	0.69258	0.0037	0.0093	yes	no
13q32.3_UBAC2	rs701537	13	100038271	T	A	0.344491	0.0541901	0.00703406	1.319168e-14	0.0296964	2	133	13:100038271:T_A	-	1.043e-08	0.0379	0.0092	yes	yes
13q33.3_TNFSF13B	rs150861794	13	109003805	T	C	0.982182	-0.162575	0.0269206	1.550422e-09	0.434398	1	3	13:109003805:T_C	-	0.000205	-0.0967	0.0261	yes	yes
15q15.1_CHP1	rs796756304	15	41568438	CA	C	0.733956	0.0511481	0.00810591	2.790937e-10	0.0442069	1	181	15:41567369:T_G	rs11857631	0.00102967	0.0307	0.0093	yes	yes
17p11.2_TNFRSF13B	rs34557412	17	16852187	G	A	0.992838	-0.311795	0.0400794	7.286182e-15	0.538434	1	1	17:16852187:G_A	-	5.419e-08	-0.2552	0.0571	yes	yes
17q11.1_KSR1	rs884186	17	25794689	T	A	0.917088	-0.0758455	0.0121343	4.091193e-10	0.506422	1	12	17:25794689:T_A	-	7.88e-06	-0.0421	0.0162	yes	yes
17q12_GRB7	rs9910678	17	37904211	C	T	0.958434	-0.0989796	0.0167578	3.494942e-09	0.760165	0	0	17:37904211:C_T	-	0.00926744	-0.0528	0.0219	yes	yes
19p13.3_CD70	rs344585	19	6605821	T	C	0.45622	0.0390836	0.00677743	8.082394e-09	0.705501	0	0	19:6605821:T_C	-	0.01597	0.0183	0.0088	yes	yes
19q13.32_BCL3	rs531660643	19	45251806	T	G	0.976628	0.142774	0.0226818	3.080846e-10	0.200275	1	1	19:45251806:T_G	-	0.0379586	0.0682	0.0301	yes	yes
19q13.42_LILRB1	rs111711612	19	55121802	CA	C	0.562203	0.0554011	0.00676259	2.563303e-16	0.955511	1	8	19:55121802:CA_C	-	2.36e-05	0.0373	0.0088	yes	yes

## Sheet: S7_HLAloci
Supplementary Table S7: Analyses of imputed HLA alleles provided in UKB, replication in AoU plus conditional analysis
HLA_allele	ID_UKB	FREQ	FREQ_CASES	FREQ_CONTROLS	INFO	N	N_CASES	N_CONTROLS	BETA	SE	LOG10P	LogP (HLA cond)	conditioning round	Matched_HLA_allele_AoU_EUR	FREQ_AoU_EUR	INFO_AoU_EUR	N_AoU_EUR	TEST_AoU_EUR	BETA_AoU_EUR	SE_AoU_EUR	LOG10P_AoU_EUR	Replicated_in_AoU	among_typed	AF_imputed_subset	r2	PPV
HLA-DRB1*04:04	DRB1_404	0.0408579	0.0659904	0.0362151	0.967818	360764	56253	304511	0.791578	0.0168386	481.647	481.647	1	HLA-DRB1*04:04	0.036476	0.879452	184948	ADD	0.742963	0.0246487	198.865	yes	yes	0.022328	0.577314	0.722222
HLA-A*02:01	A_201	0.274837	0.229382	0.283234	0.989274	360764	56253	304511	-0.315463	0.00747663	388.303	362.869	2	HLA-A*02:01	0.264564	0.976006	184948	ADD	-0.284937	0.0102167	170.444	yes	yes	0.14102	0.54871	0.597656
HLA-DPA1*02:01	DPA1_201	0.146341	0.112768	0.152543	0.997854	360764	56253	304511	-0.306524	0.00947332	228.95	203.844	4	HLA-DPA1*02:01	0.14928	0.939279	184948	ADD	-0.278315	0.0129124	102.314	yes	no	-	-	-
HLA-DQB1*03:02	DQB1_302	0.102815	0.129334	0.0979163	0.997915	360764	56253	304511	0.346889	0.0108311	224.339	-	-	HLA-DQB1*03:02	0.104222	0.992167	184948	ADD	0.270559	0.0144433	77.5695	yes	yes	0.0977934	0.975155	0.977011
HLA-B*14:02	B_1402	0.0254643	0.0123257	0.0278914	0.997868	360764	56253	304511	-0.65216	0.0208245	214.562	233.45	3	HLA-B*14:02	0.030742	0.995175	184948	ADD	-0.574957	0.0264331	104.174	yes	yes	0.0206258	0.992242	0.972973
HLA-DPB1*06:01	DPB1_601	0.0107822	0.0179302	0.00946176	0.752028	360764	56253	304511	1.09088	0.0367212	193.205	-	-	HLA-DPB1*06:01	0.017457	0.896766	184948	ADD	0.606529	0.0349012	66.9204	yes	no	-	-	-
HLA-C*07:02	C_702	0.158105	0.190975	0.152033	0.996923	360764	56253	304511	0.260115	0.00906938	180.177	-	-	HLA-C*07:02	0.136803	0.999852	184948	ADD	0.15598	0.0131627	31.668	yes	yes	0.115332	0.988266	0.990244
HLA-C*08:02	C_802	0.0363835	0.0226151	0.038927	0.998685	360764	56253	304511	-0.494785	0.0174777	175.579	7.81131	50	HLA-C*08:02	0.039182	0.999631	184948	ADD	-0.461923	0.0231901	87.5551	yes	yes	0.0270538	0.729827	0.75
HLA-DRB1*01:03	DRB1_103	0.0172733	0.00758372	0.0190633	0.985211	360764	56253	304511	-0.69735	0.0255902	162.787	119.387	7	HLA-DRB1*01:03	0.012419	0.858886	184948	ADD	-0.749609	0.0424909	68.9282	yes	yes	0.00239692	0.948393	1
HLA-DPA1*01:03	DPA1_103	0.814444	0.845419	0.808722	0.993461	360764	56253	304511	0.232976	0.00857621	161.778	-	-	HLA-DPA1*01:03	0.805421	0.948726	184948	ADD	0.216611	0.0116858	75.9771	yes	no	-	-	-
HLA-B*35:01	B_3501	0.0469029	0.0309925	0.0498421	0.970457	360764	56253	304511	-0.42589	0.0159039	157.245	209.05	5	HLA-B*35:01	0.05364	0.939062	184948	ADD	-0.461438	0.0200409	116.58	yes	yes	0.0590333	0.772496	0.892157
HLA-DPB1*10:01	DPB1_1001	0.0162539	0.00726335	0.0179147	0.957874	360764	56253	304511	-0.709675	0.0265789	156.335	91.7263	12	HLA-DPB1*10:01	0.015468	0.921845	184948	ADD	-0.657451	0.0367603	70.81	yes	no	-	-	-
HLA-B*07:02	B_702	0.148237	0.177872	0.142763	0.993658	360764	56253	304511	0.243017	0.00932621	148.955	-	-	HLA-B*07:02	0.126116	0.995252	184948	ADD	0.140917	0.0137249	24.0044	yes	yes	0.056539	0.957247	0.959596
HLA-DQA1*05:01	DQA1_501	0.230488	0.193283	0.237361	0.982303	360764	56253	304511	-0.236662	0.00923403	144.143	-	-	HLA-DQA1*05:01	0.25449	0.999925	184948	ADD	-0.198255	0.0113908	67.1204	yes	yes	0.247698	0.907829	1
HLA-B*08:01	B_801	0.144589	0.115022	0.150051	0.998253	360764	56253	304511	-0.299191	0.0131524	113.824	212.001	6	HLA-B*08:01	0.111458	0.998406	184948	ADD	-0.185237	0.0190063	21.7175	yes	yes	0.0438193	0.926319	0.987013
HLA-DRB1*12:01	DRB1_1201	0.0146184	0.00772174	0.0158924	0.978562	360764	56253	304511	-0.595831	0.0276362	102.368	107.889	8	HLA-DRB1*12:01	0.016249	0.97451	184948	ADD	-0.588775	0.0353126	61.6879	yes	yes	0.0200552	0.994708	1
HLA-DQA1*03:01	DQA1_301	0.202333	0.228381	0.197521	0.99329	360764	56253	304511	0.177266	0.00828151	100.921	-	-	HLA-DQA1*03:01	0.176679	0.999852	184948	ADD	0.174965	0.011646	50.2889	yes	yes	0.179363	0.917117	0.996815
HLA-A*03:01	A_301	0.144629	0.168978	0.140131	0.998771	360764	56253	304511	0.201421	0.00941656	100.782	39.1136	22	HLA-A*03:01	0.134686	0.989204	184948	ADD	0.1832	0.0131929	43.1148	yes	yes	0.0630751	0.947378	0.991071
HLA-DRB1*08:01	DRB1_801	0.0181343	0.0251258	0.0168428	0.984559	360764	56253	304511	0.503811	0.0249246	90.127	100.647	11	HLA-DRB1*08:01	0.022707	0.984851	184948	ADD	0.380748	0.0293773	37.6892	yes	yes	0.00854995	0.998475	1
HLA-DPB1*17:01	DPB1_1701	0.0111661	0.00587537	0.0121435	0.995966	360764	56253	304511	-0.613042	0.0309946	86.3453	24.3979	30	HLA-DPB1*17:01	0.015539	0.994937	184948	ADD	-0.516187	0.0358038	46.3937	yes	no	-	-	-
HLA-DQB1*04:02	DQB1_402	0.0200008	0.0269268	0.0187214	0.997393	360764	56253	304511	0.447503	0.0235961	79.4796	-	-	HLA-DQB1*04:02	0.027038	0.998786	184948	ADD	0.353254	0.0268621	38.7728	yes	yes	0.0453344	0.98543	1
HLA-DRB1*11:04	DRB1_1104	0.0117642	0.00633799	0.0127666	0.920869	360764	56253	304511	-0.601224	0.031974	78.1507	102.156	9	HLA-DRB1*11:04	0.037124	0.80978	184948	ADD	-0.612307	0.0271433	111.954	yes	yes	0.0374991	0.846772	0.907692
HLA-DQA1*04:01	DQA1_401	0.0195111	0.0261918	0.0182769	0.99714	360764	56253	304511	0.446313	0.023909	77.0382	-	-	HLA-DQA1*04:01	0.025228	0.999163	184948	ADD	0.30131	0.0276949	26.8411	yes	yes	0.0485306	0.951157	1
HLA-DPB1*04:01	DPB1_401	0.433077	0.460089	0.428088	0.962907	360764	56253	304511	0.124246	0.00677313	74.4333	11.8605	40	HLA-DPB1*04:01	0.426551	0.972934	184948	ADD	0.114578	0.0090703	35.8531	yes	no	-	-	-
HLA-C*15:02	C_1502	0.0173846	0.023169	0.016316	0.97538	360764	56253	304511	0.440921	0.0255671	65.9186	-	-	HLA-C*15:02	0.020907	0.997473	184948	ADD	0.238242	0.0301529	14.5585	yes	yes	0.034571	0.942101	0.95082
HLA-B*51:01	B_5101	0.036794	0.0452141	0.0352385	0.974073	360764	56253	304511	0.303385	0.017719	64.9926	7.89755	53	HLA-B*51:01	0.04627	0.966679	184948	ADD	0.221837	0.0211074	25.1091	yes	yes	0.052854	0.892356	0.924731
HLA-C*12:02	C_1202	0.00487917	0.00167991	0.00547018	0.998229	360764	56253	304511	-0.806049	0.0470786	64.9876	86.0328	13	HLA-C*12:02	0.010209	0.999641	184948	ADD	-0.757228	0.044885	63.1292	yes	yes	0.0236672	1	1
HLA-DQA1*06:01	DQA1_601	0.00259004	0.00501253	0.00214253	0.988542	360764	56253	304511	1.10036	0.0643587	64.8085	76.0706	18	HLA-DQA1*06:01	0.002727	0.997117	184948	ADD	0.631438	0.0835587	13.384	yes	yes	0.0314767	0.91747	1
HLA-DRB1*08:03	DRB1_803	0.00246541	0.00481462	0.00203143	0.992074	360764	56253	304511	1.11273	0.0657838	63.4569	-	-	HLA-DRB1*08:03	0.002528	0.98439	184948	ADD	0.654906	0.0871661	13.2392	yes	yes	0.0129885	0.999933	1
HLA-C*07:01	C_701	0.176392	0.149006	0.181451	0.997086	360764	56253	304511	-0.185344	0.0109795	63.2069	-	-	HLA-C*07:01	0.158039	0.999858	184948	ADD	-0.0820509	0.0150324	7.31806	yes	yes	0.102901	0.993753	0.994536
HLA-C*04:01	C_401	0.0828975	0.068819	0.0854982	1.00078	360764	56253	304511	-0.202183	0.0120118	62.8469	-	-	HLA-C*04:01	0.110982	0.999709	184948	ADD	-0.227535	0.0141608	57.3687	yes	yes	0.140763	0.97134	0.972
HLA-B*37:01	B_3701	0.013614	0.0193821	0.0125484	0.991106	360764	56253	304511	0.471736	0.0281365	62.3635	8.91826	48	HLA-B*37:01	0.014464	0.969356	184948	ADD	0.422283	0.0375394	28.6307	yes	yes	0.0161677	0.929908	0.928571
HLA-DQB1*03:01	DQB1_301	0.175443	0.160449	0.178213	0.995602	360764	56253	304511	-0.145617	0.00869687	62.2003	-	-	HLA-DQB1*03:01	0.194364	0.996693	184948	ADD	-0.182463	0.0111826	59.1241	yes	yes	0.222117	0.985905	0.989873
HLA-B*52:01	B_5201	0.00519785	0.00210329	0.00576951	0.976243	360764	56253	304511	-0.748912	0.0461276	58.5495	-	-	HLA-B*52:01	0.010946	0.959854	184948	ADD	-0.724949	0.0441791	59.7852	yes	yes	0.0253322	0.933971	1
HLA-B*35:03	B_3503	0.00838983	0.0120838	0.00770744	0.95416	360764	56253	304511	0.596509	0.037124	57.369	12.7127	39	HLA-B*35:03	0.019242	0.959345	184948	ADD	0.308773	0.03283	20.2846	yes	yes	0.0240456	0.932347	0.928571
HLA-DRB1*15:02	DRB1_1502	0.00419987	0.00148573	0.00470126	0.995661	360764	56253	304511	-0.803137	0.0505678	56.076	7.56425	54	HLA-DRB1*15:02	0.008497	0.976833	184948	ADD	-0.671864	0.0494979	41.2408	yes	yes	0.0355195	0.754374	0.967742
HLA-DQB1*06:01	DQB1_601	0.00423425	0.00156087	0.00472811	0.995935	360764	56253	304511	-0.785769	0.0503393	54.2021	-	-	HLA-DQB1*06:01	0.005443	0.818187	184948	ADD	-0.814259	0.0671948	33.071	yes	yes	0.0374956	0.874254	1
HLA-C*05:01	C_501	0.113756	0.103787	0.115598	0.997981	360764	56253	304511	-0.160375	0.0103752	53.173	39.2723	24	HLA-C*05:01	0.081717	0.981493	184948	ADD	-0.162596	0.0160685	23.3418	yes	yes	0.0361713	0.684145	0.707692
HLA-DQB1*05:01	DQB1_501	0.119872	0.106554	0.122332	1.00192	360764	56253	304511	-0.153596	0.0101113	51.3887	-	-	HLA-DQB1*05:01	0.116783	0.999904	184948	ADD	-0.123013	0.0136829	18.608	yes	yes	0.101229	0.999999	1
HLA-DQB1*02:02	DQB1_202	0.0933417	0.0860323	0.0946919	0.878697	360764	56253	304511	-0.181431	0.0121689	49.5428	47.3315	20	-	-	-	-	-	-	-	-	-	no	-	-	-
HLA-B*55:01	B_5501	0.0184248	0.0134657	0.0193409	0.998229	360764	56253	304511	-0.353287	0.024304	47.146	83.4693	14	HLA-B*55:01	0.01904	0.975205	184948	ADD	-0.409373	0.0325745	35.4955	yes	yes	0.0116701	0.673856	0.7
HLA-DPB1*03:01	DPB1_301	0.100814	0.0895344	0.102897	0.886652	360764	56253	304511	-0.166597	0.0115965	46.0735	102.505	10	HLA-DPB1*03:01	0.103032	0.992699	184948	ADD	-0.212638	0.014518	47.8484	yes	no	-	-	-
HLA-DRB3*02:02	DRB3_202	0.133579	0.120024	0.136083	0.990677	360764	56253	304511	-0.1392	0.00974234	45.5861	-	-	-	-	-	-	-	-	-	-	-	no	-	-	-
HLA-DRB1*09:01	DRB1_901	0.0131572	0.00894406	0.0139356	0.99328	360764	56253	304511	-0.408572	0.0287851	45.0001	48.2335	19	HLA-DRB1*09:01	0.009613	0.933536	184948	ADD	-0.324313	0.0456499	11.9176	yes	yes	0.0326545	0.944189	0.932203
HLA-DQB1*06:09	DQB1_609	0.0102811	0.00660179	0.0109608	0.990141	360764	56253	304511	-0.459254	0.0325031	44.6025	-	-	HLA-DQB1*06:09	0.010085	0.969351	184948	ADD	-0.268826	0.0449627	8.64842	yes	yes	0.0178537	0.964062	0.96875
HLA-A*68:01	A_6801	0.0304365	0.0366789	0.0292833	0.997876	360764	56253	304511	0.26709	0.0191835	43.3374	-	-	HLA-A*68:01	0.031792	0.993293	184948	ADD	0.170561	0.0248326	11.1876	yes	yes	0.0400572	0.851237	0.885714
HLA-DPB1*02:01	DPB1_201	0.107934	0.119779	0.105746	0.939135	360764	56253	304511	0.150856	0.0109064	42.7857	-	-	HLA-DPB1*02:01	0.134045	0.960785	184948	ADD	0.132047	0.0132478	22.6748	yes	no	-	-	-
HLA-DRB1*10:01	DRB1_1001	0.00574082	0.00883521	0.00516919	0.99795	360764	56253	304511	0.591059	0.0428555	42.5449	31.0787	26	HLA-DRB1*10:01	0.009011	0.98879	184948	ADD	0.512821	0.0475448	26.3973	yes	yes	0.0214595	0.999973	1
HLA-DRB1*11:01	DRB1_1101	0.0353601	0.0285472	0.0366187	0.907302	360764	56253	304511	-0.258372	0.0187572	42.4403	78.8408	15	HLA-DRB1*11:01	0.048597	0.792429	184948	ADD	-0.21408	0.0232234	19.5202	yes	yes	0.0559187	0.838899	0.90099
HLA-DPB1*09:01	DPB1_901	0.00589647	0.00329678	0.00637671	0.811396	360764	56253	304511	-0.646609	0.0480655	40.5274	21.3247	32	HLA-DPB1*09:01	0.008327	0.863124	184948	ADD	-0.646008	0.052188	34.4662	yes	no	-	-	-
HLA-B*44:02	B_4402	0.112798	0.10399	0.114425	0.992715	360764	56253	304511	-0.137006	0.0104228	38.7395	-	-	HLA-B*44:02	0.087754	0.984657	184948	ADD	-0.124954	0.0155213	15.0837	yes	yes	0.0338422	0.786007	0.79661
HLA-A*29:02	A_2902	0.0423638	0.049986	0.0409558	0.997966	360764	56253	304511	0.20953	0.0162656	37.2439	-	-	HLA-A*29:02	0.035088	0.987058	184948	ADD	0.154726	0.0238642	10.048	yes	yes	0.0218796	0.707351	0.717949
HLA-DRB4*01:03	DRB4_103	0.256012	0.275979	0.252323	0.974149	360764	56253	304511	0.099025	0.00777737	36.4085	-	-	-	-	-	-	-	-	-	-	-	no	-	-	-
HLA-C*16:01	C_1601	0.0444655	0.0526848	0.0429471	0.997815	360764	56253	304511	0.202017	0.015882	36.3387	49.4027	21	HLA-C*16:01	0.03331	0.994662	184948	ADD	0.152231	0.0241109	9.56495	yes	yes	0.0299333	0.969253	1
HLA-B*40:01	B_4001	0.0556814	0.0646924	0.0540168	0.994347	360764	56253	304511	0.182093	0.0143714	36.0647	20.8291	33	HLA-B*40:01	0.050597	0.978331	184948	ADD	0.187288	0.0200076	20.1018	yes	yes	0.0318219	0.931149	0.963636
HLA-A*31:01	A_3101	0.0267666	0.0328457	0.0256436	0.997091	360764	56253	304511	0.256464	0.0202525	36.0251	-	-	HLA-A*31:01	0.025898	0.994254	184948	ADD	0.200831	0.0275391	12.517	yes	yes	0.0261451	0.982242	1
HLA-DQB1*06:03	DQB1_603	0.0516164	0.0591344	0.0502276	0.985644	360764	56253	304511	0.189379	0.0149552	36.0237	-	-	HLA-DQB1*06:03	0.063373	0.994567	184948	ADD	0.161443	0.0181457	18.2415	yes	yes	0.0391151	0.99259	1
HLA-DRB1*13:01	DRB1_1301	0.0504888	0.057825	0.0491336	0.993183	360764	56253	304511	0.188023	0.015056	35.0628	-	-	HLA-DRB1*13:01	0.060198	0.97515	184948	ADD	0.164606	0.0186843	17.902	yes	yes	0.0461618	0.986518	1
HLA-DQB1*06:04	DQB1_604	0.027827	0.0330899	0.0268547	0.992685	360764	56253	304511	0.249113	0.0201226	34.4732	7.75404	51	HLA-DQB1*06:04	0.034863	0.990866	184948	ADD	0.166881	0.0240721	11.3837	yes	yes	0.024894	0.974372	1
HLA-DRB1*01:02	DRB1_102	0.00707738	0.00434359	0.0075824	1.00196	360764	56253	304511	-0.478266	0.0390527	33.7568	-	-	HLA-DRB1*01:02	0.016797	0.980113	184948	ADD	-0.371057	0.0370107	22.9297	yes	yes	0.0247418	0.996374	1
HLA-DPB1*04:02	DPB1_402	0.10632	0.0955468	0.10831	0.977344	360764	56253	304511	-0.130943	0.0108124	33.0315	34.8804	25	HLA-DPB1*04:02	0.116171	0.995559	184948	ADD	-0.0700285	0.0137958	6.41421	yes	no	-	-	-
HLA-DQA1*02:01	DQA1_201	0.145858	0.139359	0.147058	0.993876	360764	56253	304511	-0.11405	0.00946278	32.7254	-	-	HLA-DQA1*02:01	0.131367	0.99988	184948	ADD	-0.0390068	0.0129669	2.58035	yes	yes	0.0844705	NA	0
HLA-DRB1*07:01	DRB1_701	0.146346	0.139978	0.147522	0.99861	360764	56253	304511	-0.112271	0.00942675	31.9782	-	-	HLA-DRB1*07:01	0.117136	0.941336	184948	ADD	-0.0508532	0.0140588	3.52602	yes	yes	0.088686	0.917488	0.975
HLA-DQA1*01:01	DQA1_101	0.141141	0.129971	0.143205	1.00026	360764	56253	304511	-0.109528	0.0094455	30.3637	-	-	HLA-DQA1*01:01	0.142334	0.999008	184948	ADD	-0.0793143	0.0125919	9.5231	yes	yes	0.141922	0.905126	0.995968
HLA-B*44:03	B_4403	0.0590066	0.0675086	0.057436	0.993192	360764	56253	304511	0.160978	0.013974	29.9798	-	-	HLA-B*44:03	0.049026	0.988674	184948	ADD	0.152434	0.020265	13.2681	yes	yes	0.0433509	0.675801	0.693333
HLA-DRB3*99:01	DRB3_9901	0.655368	0.680404	0.650743	0.990361	360764	56253	304511	0.0837299	0.0078183	26.0368	79.0417	16	-	-	-	-	-	-	-	-	-	no	-	-	-
HLA-DRB1*04:05	DRB1_405	0.00487069	0.00692983	0.00449031	0.963286	360764	56253	304511	0.49997	0.0476804	24.9986	10.4127	42	HLA-DRB1*04:05	0.005882	0.886296	184948	ADD	0.563476	0.0614956	19.2964	yes	yes	0.019102	0.817244	0.941176
HLA-DPB1*01:01	DPB1_101	0.0596348	0.0491543	0.0615708	0.994199	360764	56253	304511	-0.156814	0.0150368	24.7365	-	-	HLA-DPB1*01:01	0.050647	0.990042	184948	ADD	-0.132813	0.0218718	8.89938	yes	no	-	-	-
HLA-DRB1*04:08	DRB1_408	0.00197332	0.00305317	0.00177384	0.675152	360764	56253	304511	0.925842	0.089355	24.43	20.1135	34	HLA-DRB1*04:08	0.004011	0.784232	184948	ADD	0.52482	0.0765082	11.161	yes	yes	0.0040099	0.903906	1
HLA-DQA1*01:02	DQA1_102	0.191831	0.207633	0.188911	0.997084	360764	56253	304511	0.0863954	0.00842459	23.95	-	-	HLA-DQA1*01:02	0.196969	0.999092	184948	ADD	0.0275521	0.0112451	1.84528	yes	yes	0.179546	0.903575	0.987342
HLA-B*39:06	B_3906	0.00674525	0.00902205	0.00632465	0.986984	360764	56253	304511	0.410998	0.0403177	23.6758	-	-	HLA-B*39:06	0.00678	0.87985	184948	ADD	0.281569	0.0570899	6.0895	yes	yes	0.00541745	0.379156	0.6
HLA-DPB1*14:01	DPB1_1401	0.00968942	0.007192	0.0101508	0.906076	360764	56253	304511	-0.355483	0.0351487	23.3183	8.63182	49	HLA-DPB1*14:01	0.013921	0.857315	184948	ADD	-0.478207	0.0400989	32.0607	yes	no	-	-	-
HLA-DRB1*04:07	DRB1_407	0.00900785	0.0113585	0.0085736	0.793235	360764	56253	304511	0.388909	0.0389351	22.7673	89.409	17	HLA-DRB1*04:07	0.011813	0.832197	184948	ADD	0.244815	0.0437702	7.65182	yes	yes	0.0187806	0.55334	0.709677
HLA-A*33:01	A_3301	0.00540719	0.00350695	0.00575823	0.996445	360764	56253	304511	-0.436911	0.044744	21.797	-	-	HLA-A*33:01	0.009395	0.995824	184948	ADD	-0.379955	0.0472941	15.0249	yes	yes	0.0101763	0.95406	1
HLA-C*02:02	C_202	0.0361112	0.0412764	0.0351571	0.994776	360764	56253	304511	0.170515	0.017616	21.4339	-	-	HLA-C*02:02	0.044613	0.999486	184948	ADD	0.170175	0.0210851	15.1561	yes	yes	0.0293642	0.867615	1
HLA-B*13:02	B_1302	0.019486	0.0168546	0.0199721	0.99458	360764	56253	304511	-0.224608	0.0235235	20.8796	-	-	HLA-B*13:02	0.02508	0.99474	184948	ADD	-0.0524745	0.0282109	1.20153	no	yes	0.016653	0.980916	1
HLA-C*07:04	C_704	0.0177101	0.0205794	0.01718	1.00258	360764	56253	304511	0.235482	0.0251367	20.1314	-	-	HLA-C*07:04	0.016416	0.99978	184948	ADD	0.176889	0.0343354	6.58833	yes	yes	0.0135241	1	1
HLA-B*35:02	B_3502	0.00205331	0.00089198	0.00226785	0.848057	360764	56253	304511	-0.757733	0.081013	20.0705	15.7541	36	HLA-B*35:02	0.013069	0.950961	184948	ADD	-0.58028	0.0432837	40.2562	yes	yes	0.0110832	0.846419	0.9
HLA-DRB1*11:02	DRB1_1102	0.00192775	0.00299652	0.00173032	0.972849	360764	56253	304511	0.701216	0.0760428	19.5325	-	-	HLA-DRB1*11:02	0.004708	0.700192	184948	ADD	0.42582	0.0764199	7.59914	yes	yes	0.0119395	0.785496	0.947368
HLA-DRB5*99:01	DRB5_9901	0.845842	0.832249	0.848353	0.992378	360764	56253	304511	-0.0822217	0.00920156	18.3927	-	-	-	-	-	-	-	-	-	-	-	no	-	-	-
HLA-A*32:01	A_3201	0.0346445	0.0390651	0.0338279	0.993962	360764	56253	304511	0.160757	0.0180067	18.3613	-	-	HLA-A*32:01	0.035599	0.99654	184948	ADD	0.127804	0.0237202	7.14721	yes	yes	0.0272213	0.998262	1
HLA-B*49:01	B_4901	0.011546	0.0145026	0.0109999	0.993233	360764	56253	304511	0.269381	0.0304774	18.014	-	-	HLA-B*49:01	0.01587	0.98515	184948	ADD	0.279456	0.0359798	14.095	yes	yes	0.0210604	0.962991	1
HLA-C*17:01	C_1701	0.00482404	0.00637472	0.00453758	0.933023	360764	56253	304511	0.433714	0.0492621	17.8801	-	-	HLA-C*17:01	0.010492	0.999658	184948	ADD	0.520675	0.0442395	31.2511	yes	yes	0.0253577	0.979445	1
HLA-DRB1*15:01	DRB1_1501	0.144908	0.157657	0.142552	0.995282	360764	56253	304511	0.078721	0.00941939	16.1928	-	-	HLA-DRB1*15:01	0.129981	0.990694	184948	ADD	-0.0198986	0.0134632	0.855707	no	yes	0.0691722	0.950872	0.974576
HLA-DRB5*01:01	DRB5_101	0.144929	0.157654	0.142578	0.999633	360764	56253	304511	0.0782313	0.00939805	16.0711	-	-	-	-	-	-	-	-	-	-	-	no	-	-	-
HLA-DRB4*99:01	DRB4_9901	0.649714	0.631517	0.653075	0.992672	360764	56253	304511	-0.0599151	0.00721283	16.0072	-	-	-	-	-	-	-	-	-	-	-	no	-	-	-
HLA-C*03:03	C_303	0.0559198	0.0510881	0.0568123	0.990272	360764	56253	304511	-0.116166	0.0143595	15.2236	-	-	HLA-C*03:03	0.052186	0.999498	184948	ADD	-0.111995	0.0195852	7.96837	yes	yes	0.0337764	0.949428	0.966667
HLA-DPB1*16:01	DPB1_1601	0.00473138	0.00608793	0.00448078	0.84074	360764	56253	304511	0.418532	0.0522382	14.9474	-	-	HLA-DPB1*16:01	0.005562	0.973746	184948	ADD	0.261937	0.0588145	5.07347	yes	no	-	-	-
HLA-DRB4*01:01	DRB4_101	0.0826768	0.0792432	0.0833111	0.969688	360764	56253	304511	-0.0968213	0.0121381	14.8229	-	-	-	-	-	-	-	-	-	-	-	no	-	-	-
HLA-B*41:02	B_4102	0.0033548	0.00464201	0.00311701	0.992984	360764	56253	304511	0.451877	0.0567341	14.7813	-	-	HLA-B*41:02	0.005695	0.986551	184948	ADD	0.573705	0.0609659	20.3055	yes	yes	0.00495471	0.960796	0.888889
HLA-DPA1*01:05	DPA1_105	0.00058807	0.00105203	0.00050236	0.977996	360764	56253	304511	1.11195	0.140561	14.5923	-	-	-	-	-	-	-	-	-	-	-	no	-	-	-
HLA-DQB1*06:02	DQB1_602	0.14297	0.155062	0.140736	0.990111	360764	56253	304511	0.0747839	0.00948922	14.4882	24.0579	29	HLA-DQB1*06:02	0.128234	0.997234	184948	ADD	-0.0196199	0.0134634	0.838509	no	yes	0.0831731	0.992905	0.993289
HLA-B*35:08	B_3508	0.00159303	0.00079617	0.00174023	0.843944	360764	56253	304511	-0.696785	0.0904446	13.8798	22.8293	31	HLA-B*35:08	0.00447	0.769354	184948	ADD	-0.745634	0.0778035	21.028	yes	yes	0.00386558	0.766685	1
HLA-B*45:01	B_4501	0.00647224	0.00845371	0.0061062	0.993383	360764	56253	304511	0.308738	0.0404103	13.6634	-	-	HLA-B*45:01	0.005503	0.985291	184948	ADD	0.186181	0.0593817	2.76532	yes	yes	0.0127931	0.995221	1
HLA-A*24:02	A_2402	0.073124	0.0780531	0.0722134	0.982485	360764	56253	304511	0.0965141	0.0127522	13.4228	-	-	HLA-A*24:02	0.084783	0.966622	184948	ADD	0.0649636	0.0160613	4.28081	yes	yes	0.109663	0.885389	0.921569
HLA-DRB1*04:02	DRB1_402	0.00287844	0.00181502	0.00307489	0.952787	360764	56253	304511	-0.471955	0.0627897	13.2496	16.8567	35	HLA-DRB1*04:02	0.015341	0.923083	184948	ADD	-0.300894	0.0406687	12.8615	yes	yes	0.0173424	0.686644	0.625
HLA-DQA1*01:03	DQA1_103	0.0548927	0.0595009	0.0540415	0.995175	360764	56253	304511	0.107933	0.0144519	13.0907	-	-	HLA-DQA1*01:03	0.070027	0.99662	184948	ADD	0.0620381	0.0173436	3.45896	yes	yes	0.0869818	0.947436	0.993421
HLA-DRB1*01:01	DRB1_101	0.0930652	0.0873008	0.0941301	0.989366	360764	56253	304511	-0.0835674	0.0113845	12.6718	-	-	HLA-DRB1*01:01	0.081547	0.968658	184948	ADD	-0.079701	0.0162155	6.05194	yes	yes	0.0333369	0.99387	1
HLA-A*66:01	A_6601	0.00277161	0.00375008	0.00259085	0.99734	360764	56253	304511	0.445077	0.0627543	11.88	-	-	HLA-A*66:01	0.004711	0.997529	184948	ADD	0.529178	0.0669393	14.5731	yes	yes	0.00676167	1	1
HLA-DPB1*19:01	DPB1_1901	0.00522915	0.0065939	0.00497704	1.00034	360764	56253	304511	0.321228	0.0455506	11.754	-	-	HLA-DPB1*19:01	0.005918	0.98936	184948	ADD	0.410486	0.0574357	12.0517	yes	no	-	-	-
HLA-B*15:01	B_1501	0.0631027	0.0583107	0.063988	0.979187	360764	56253	304511	-0.0965177	0.0137003	11.7315	35.4572	23	HLA-B*15:01	0.057004	0.974262	184948	ADD	-0.0405151	0.0189781	1.48446	yes	yes	0.0278322	0.660684	0.75
HLA-DQB1*02:01	DQB1_201	0.150067	0.132826	0.153252	0.997098	360764	56253	304511	-0.0824426	0.0117029	11.7306	-	-	HLA-DQB1*02:01	0.217507	0.998903	184948	ADD	-0.0369609	0.011596	2.84293	yes	yes	0.169523	0.996335	1
HLA-DRB5*02:02	DRB5_202	0.00688342	0.00851335	0.00658232	0.980866	360764	56253	304511	0.278278	0.0399345	11.494	-	-	-	-	-	-	-	-	-	-	-	no	-	-	-
HLA-C*12:03	C_1203	0.0282931	0.0324658	0.0275223	1.00054	360764	56253	304511	0.136496	0.019603	11.4776	-	-	HLA-C*12:03	0.055227	0.997521	184948	ADD	0.114813	0.019843	8.14238	yes	yes	0.0550994	0.989188	0.989796
HLA-DRB1*08:04	DRB1_804	0.00083329	0.00028324	0.0009349	0.986786	360764	56253	304511	-0.800436	0.115459	11.384	13.4938	38	HLA-DRB1*08:04	0.001922	0.891218	184948	ADD	-0.690926	0.104497	10.421	yes	yes	0.0148158	0.961239	1
HLA-DRB1*03:01	DRB1_301	0.148922	0.131758	0.152092	0.999949	360764	56253	304511	-0.0810239	0.0118217	11.1433	-	-	HLA-DRB1*03:01	0.119713	0.987539	184948	ADD	0.0117413	0.0167775	0.315122	no	yes	0.0832661	0.988087	0.986577
HLA-DRB1*04:01	DRB1_401	0.113813	0.110251	0.11447	0.965982	360764	56253	304511	-0.0719677	0.0105409	11.0633	-	-	HLA-DRB1*04:01	0.080467	0.936381	184948	ADD	-0.0786107	0.016618	5.64969	yes	yes	0.0283908	0.767039	0.82
HLA-DRB1*04:03	DRB1_403	0.00391168	0.00491394	0.00372654	0.712951	360764	56253	304511	0.42328	0.0621258	11.0205	9.13534	46	HLA-DRB1*04:03	0.008729	0.633705	184948	ADD	0.578848	0.0599734	21.3158	yes	yes	0.0159043	0.476911	0.842105
HLA-A*30:04	A_3004	0.00094796	0.0014577	0.0008538	1.00195	360764	56253	304511	0.736111	0.108751	10.8865	-	-	HLA-A*30:04	0.001572	0.997381	184948	ADD	0.590134	0.111409	6.92911	yes	yes	0.00225389	1	1
HLA-B*39:01	B_3901	0.00783475	0.00962991	0.00750313	0.922058	360764	56253	304511	0.258555	0.0383585	10.8017	-	-	HLA-B*39:01	0.0078	0.837115	184948	ADD	0.309855	0.0538855	8.05006	yes	yes	0.0076183	0.41863	0.714286
HLA-C*14:02	C_1402	0.00916673	0.0107005	0.00888339	0.999236	360764	56253	304511	0.224993	0.0346878	10.0555	-	-	HLA-C*14:02	0.011878	0.997493	184948	ADD	0.218004	0.0403028	7.19844	yes	yes	0.0213906	0.999959	1
HLA-B*56:01	B_5601	0.00386576	0.00496122	0.0036634	0.885588	360764	56253	304511	0.361595	0.0558481	10.022	-	-	HLA-B*56:01	0.004063	0.94806	184948	ADD	0.346877	0.0714038	5.92592	yes	yes	0.00268615	0.33179	0.75
HLA-DQB1*05:03	DQB1_503	0.0217798	0.0238837	0.0213911	0.997852	360764	56253	304511	0.139402	0.0226718	9.10716	-	-	HLA-DQB1*05:03	0.026314	0.99904	184948	ADD	0.102284	0.0275054	3.69842	yes	yes	0.0466896	0.999945	1
HLA-DPB1*13:01	DPB1_1301	0.0149574	0.0168873	0.0146009	0.985994	360764	56253	304511	0.165523	0.0272707	8.89207	30.8077	27	HLA-DPB1*13:01	0.018744	0.993695	184948	ADD	0.0272649	0.0325915	0.394871	no	no	-	-	-
HLA-B*15:18	B_1518	0.00292192	0.00364561	0.00278823	0.864474	360764	56253	304511	0.398224	0.0662262	8.73986	-	-	HLA-B*15:18	0.002786	0.920685	184948	ADD	0.118679	0.0859341	0.776594	no	yes	0.00759572	0.926397	0.857143
HLA-C*03:04	C_304	0.0799557	0.0854269	0.0789449	0.992798	360764	56253	304511	0.0712064	0.0121927	8.28249	-	-	HLA-C*03:04	0.072414	0.998517	184948	ADD	0.0827709	0.0167819	6.08974	yes	yes	0.0594835	0.799724	0.811321
HLA-DPB1*02:02	DPB1_202	0.00739922	0.00890822	0.00712046	0.953756	360764	56253	304511	0.210168	0.0387263	7.24177	-	-	HLA-DPB1*02:02	0.008162	0.757079	184948	ADD	0.247177	0.0553905	5.09136	yes	no	-	-	-
HLA-DPA1*02:02	DPA1_202	0.0310834	0.0339276	0.0305579	0.992241	360764	56253	304511	0.102434	0.0189318	7.20213	-	-	HLA-DPA1*02:02	0.026218	0.618112	184948	ADD	0.165302	0.0350929	5.60693	yes	no	-	-	-
HLA-DRB1*14:01	DRB1_1401	0.0197903	0.0215345	0.0194681	0.971936	360764	56253	304511	0.128126	0.0240452	7.0043	-	-	HLA-DRB1*14:01	0.022368	0.910846	184948	ADD	0.101237	0.0312855	2.91628	yes	yes	0.0245106	0.929584	1
HLA-DQB1*03:03	DQB1_303	0.0524454	0.0502447	0.0528519	0.998004	360764	56253	304511	-0.0775642	0.0146694	6.90655	-	-	HLA-DQB1*03:03	0.044047	0.993808	184948	ADD	-0.0365721	0.0212134	1.07208	no	yes	0.0465153	0.999925	1
HLA-DQB1*05:02	DQB1_502	0.00667422	0.00787538	0.00645232	0.976712	360764	56253	304511	0.204776	0.0406229	6.33408	-	-	HLA-DQB1*05:02	0.019997	0.998896	184948	ADD	0.140998	0.0315215	5.11297	yes	yes	0.0394019	0.999937	1
HLA-A*68:02	A_6802	0.00597087	0.00474635	0.00619708	0.999517	360764	56253	304511	-0.213384	0.0433017	6.08016	-	-	HLA-A*68:02	0.009006	0.988801	184948	ADD	-0.278204	0.0486133	7.9797	yes	yes	0.0239025	0.972676	0.97619
HLA-DRB1*13:03	DRB1_1303	0.00854258	0.00973933	0.00832151	0.996874	360764	56253	304511	0.176203	0.0357951	6.06842	7.82823	52	HLA-DRB1*13:03	0.011387	0.989485	184948	ADD	0.316415	0.042236	13.1672	yes	yes	0.0151034	0.999864	1
HLA-B*14:01	B_1401	0.0116356	0.0105584	0.0118346	0.989716	360764	56253	304511	-0.14903	0.0304717	5.9981	-	-	HLA-B*14:01	0.008854	0.996141	184948	ADD	-0.138152	0.0462817	2.54735	yes	yes	0.00450326	0.999938	1
HLA-A*02:03	A_203	0.00191031	0.00143524	0.00199807	0.767191	360764	56253	304511	-0.404035	0.0856203	5.62506	-	-	HLA-A*02:03	0.001774	0.184263	184948	ADD	-0.966025	0.245379	4.08327	yes	yes	0.0100805	0.687572	0.714286
HLA-A*30:01	A_3001	0.0100797	0.00903282	0.0102731	1.00411	360764	56253	304511	-0.152196	0.0325543	5.53199	-	-	HLA-A*30:01	0.013753	0.997704	184948	ADD	-0.0915991	0.0382806	1.77679	yes	yes	0.0287596	0.999967	1
HLA-B*27:05	B_2705	0.0395036	0.0420837	0.039027	0.98046	360764	56253	304511	0.0786195	0.0170057	5.4225	-	-	HLA-B*27:05	0.040424	0.946498	184948	ADD	0.122559	0.0226154	7.22296	yes	yes	0.0183347	0.845646	0.818182
HLA-DRB1*16:01	DRB1_1601	0.00545284	0.00644073	0.00527034	0.967033	360764	56253	304511	0.208593	0.045128	5.42069	-	-	HLA-DRB1*16:01	0.015893	0.978881	184948	ADD	0.165664	0.0355354	5.50413	yes	yes	0.00774346	0.942635	0.928571
HLA-B*47:01	B_4701	0.00310577	0.00391541	0.0029562	0.994861	360764	56253	304511	0.254636	0.0581626	4.92163	-	-	HLA-B*47:01	0.002816	0.990284	184948	ADD	0.244725	0.083412	2.47535	yes	yes	0.00113428	0.99995	1
HLA-A*26:01	A_2601	0.019042	0.0207977	0.0187176	0.961274	360764	56253	304511	0.104242	0.0244219	4.70577	-	-	HLA-A*26:01	0.033905	0.95248	184948	ADD	0.033128	0.0255591	0.710123	no	yes	0.033583	0.918307	0.95
HLA-C*06:02	C_602	0.0898477	0.0967487	0.0885728	0.999333	360764	56253	304511	0.0489357	0.0114875	4.6893	-	-	HLA-C*06:02	0.093539	0.999541	184948	ADD	0.104384	0.0151651	11.2326	yes	yes	0.0777748	0.99223	0.992754
HLA-DQB1*05:04	DQB1_504	0.00140943	0.00188434	0.0013217	0.998538	360764	56253	304511	0.361521	0.0864738	4.53669	-	-	HLA-DQB1*05:04	0.001076	0.634146	184948	ADD	0.776393	0.171736	5.21046	yes	yes	0.0018894	8.07745e-06	0
HLA-DPB1*15:01	DPB1_1501	0.00745289	0.00666087	0.0075992	0.972015	360764	56253	304511	-0.15553	0.0384541	4.28049	10.3578	43	HLA-DPB1*15:01	0.006437	0.913555	184948	ADD	-0.0914337	0.0582113	0.934616	no	no	-	-	-
HLA-C*01:02	C_102	0.0339458	0.0320381	0.0342982	0.999199	360764	56253	304511	-0.0731072	0.0181307	4.25766	11.4769	41	HLA-C*01:02	0.03479	0.998102	184948	ADD	-0.0129403	0.0237882	0.231764	no	yes	0.0482021	0.968735	0.965116
HLA-B*41:01	B_4101	0.0018988	0.00228373	0.00182769	0.988253	360764	56253	304511	0.293514	0.0768236	3.87578	-	-	HLA-B*41:01	0.005073	0.987091	184948	ADD	0.495203	0.063659	14.1361	yes	yes	0.0081149	0.990723	1
HLA-DPB1*11:01	DPB1_1101	0.0263159	0.025439	0.0264779	0.993575	360764	56253	304511	-0.0778745	0.0204285	3.86068	-	-	HLA-DPB1*11:01	0.019908	0.996714	184948	ADD	-0.0498385	0.0308235	0.975104	no	no	-	-	-
HLA-B*38:01	B_3801	0.00752995	0.0086302	0.0073267	0.962738	360764	56253	304511	0.145162	0.0383007	3.82215	-	-	HLA-B*38:01	0.025906	0.963451	184948	ADD	0.220847	0.0301866	12.5929	yes	yes	0.018171	0.886484	0.875
HLA-DPA1*01:04	DPA1_104	0.00540147	0.00479484	0.00551353	0.948791	360764	56253	304511	-0.169113	0.0456281	3.6772	-	-	HLA-DPA1*01:04	0.001534	0.719532	184948	ADD	0.199671	0.129433	0.910402	no	no	-	-	-
HLA-B*15:17	B_1517	0.00173	0.00135	0.0018	0.993057	360764	56253	304511	-0.286134	0.0787638	3.5523	9.55094	45	HLA-B*15:17	0.0043	0.976674	184948	ADD	-0.214685	0.0690059	2.72958	yes	yes	0.00850992	0.999743	1
HLA-DQB1*06:05	DQB1_605	4.24e-05	8.63e-05	3.43e-05	0.77987	360764	56253	304511	2.0603	0.607487	3.15798	-	-	-	-	-	-	-	-	-	-	-	no	-	-	-
HLA-DRB1*13:02	DRB1_1302	0.0382332	0.039875	0.0379299	0.99454	360764	56253	304511	0.0562039	0.0171849	2.96923	-	-	HLA-DRB1*13:02	0.045789	0.99418	184948	ADD	0.0732955	0.0211219	3.28381	yes	yes	0.0459757	0.99903	1
HLA-A*02:05	A_205	0.00734723	0.00852128	0.00713035	0.997378	360764	56253	304511	0.119976	0.0377432	2.82999	-	-	HLA-A*02:05	0.010499	0.990333	184948	ADD	0.150871	0.0447558	3.12549	yes	yes	0.0158505	0.963056	0.964286
HLA-C*15:04	C_1504	0.00014022	0.00023021	0.0001236	0.833582	360764	56253	304511	0.971069	0.306285	2.81761	-	-	-	-	-	-	-	-	-	-	-	no	-	-	-
HLA-DRB1*11:03	DRB1_1103	0.00326982	0.00282622	0.00335177	0.872254	360764	56253	304511	-0.193152	0.0614879	2.77418	9.97917	44	HLA-DRB1*11:03	0.009475	0.71465	184948	ADD	-0.114726	0.0543024	1.46062	yes	yes	0.00513787	0.57757	0.714286
HLA-B*27:02	B_2702	0.00145383	0.00173253	0.00140235	0.827508	360764	56253	304511	0.291448	0.095093	2.66203	-	-	HLA-B*27:02	0.00132	0.389897	184948	ADD	0.453756	0.191662	1.74691	yes	no	-	-	-
HLA-A*30:02	A_3002	0.00965162	0.0106353	0.00946991	0.975982	360764	56253	304511	0.10299	0.0337525	2.6424	-	-	HLA-A*30:02	0.008889	0.997205	184948	ADD	0.139284	0.0469284	2.52327	yes	yes	0.0263987	0.964389	1
HLA-DRB1*08:06	DRB1_806	0.000536	0.000356	0.00056942	0.998967	360764	56253	304511	-0.42633	0.141351	2.59169	-	-	HLA-DRB1*08:06	0.000403	0.816231	184948	ADD	-0.712719	0.239406	2.53602	yes	yes	0.000721895	0.645874	0.5
HLA-B*35:12	B_3512	9.17e-05	2.52e-05	0.000104	0.634	360764	56253	304511	-1.31491	0.440126	2.55097	-	-	HLA-B*35:12	0.000193	0.300322	184948	ADD	-1.0366	0.570577	1.15956	no	yes	0.00415902	0.773003	1
HLA-DRB3*03:01	DRB3_301	0.0382	0.0397	0.0379	0.993	360764	56253	304511	0.0511738	0.017213	2.53027	-	-	-	-	-	-	-	-	-	-	-	no	-	-	-
HLA-DPB1*20:01	DPB1_2001	0.00107	0.00133	0.00103	0.902	361000	56253	304511	0.304518	0.10532	2.41614	-	-	HLA-DPB1*20:01	0.005076	0.732287	184948	ADD	0.285226	0.0715221	4.1762	yes	no	-	-	-
HLA-DRB1*04:10	DRB1_410	3.66e-05	7.21e-05	3e-05	0.736	361000	56253	304511	1.82142	0.649912	2.295	-	-	HLA-DRB1*04:10	1.6e-05	0.449441	184948	ADD	-1.16735	1.59502	0.33325	no	yes	0.00115616	0.644412	1
HLA-DQA1*05:05	DQA1_505	0.00165	0.0014	0.0017	0.727675	360764	56253	304511	-0.260639	0.0947497	2.22586	-	-	-	-	-	-	-	-	-	-	-	no	-	-	-
HLA-DQA1*03:03	DQA1_303	0.00126	0.00154	0.00121	0.892	361000	56253	304511	0.257746	0.096849	2.10882	-	-	-	-	-	-	-	-	-	-	-	no	-	-	-
HLA-DQA1*01:04	DQA1_104	6.19e-05	1.27e-05	7.1e-05	0.743	361000	56253	304511	-1.26853	0.487641	2.03221	-	-	-	-	-	-	-	-	-	-	-	no	-	-	-
HLA-A*01:01	A_101	0.194097	0.184458	0.195877	0.997869	360764	56253	304511	0.0253276	0.00989444	1.9799	-	-	HLA-A*01:01	0.160652	0.99901	184948	ADD	0.0772804	0.0145481	6.965	yes	yes	0.0996501	0.94699	0.977401
HLA-B*57:01	B_5701	0.0393726	0.0391784	0.0394084	0.997404	360764	56253	304511	-0.04216	0.0167647	1.92409	30.1777	28	HLA-B*57:01	0.035871	0.990904	184948	ADD	-0.00452664	0.0238226	0.0709401	no	yes	0.0165119	0.946341	0.965517
HLA-A*03:02	A_302	0.00123775	0.00149758	0.00118976	0.936615	360764	56253	304511	0.23673	0.095673	1.8746	-	-	HLA-A*03:02	0.006486	0.765012	184948	ADD	0.181635	0.0629076	2.41057	yes	yes	0.00629399	0.640778	0.727273
HLA-DRB1*04:06	DRB1_406	0.000388	0.00055814	0.000356	0.946287	360764	56253	304511	0.402432	0.165309	1.82637	-	-	HLA-DRB1*04:06	0.000851	0.570915	184948	ADD	1.13992	0.202877	7.71604	yes	yes	0.00592744	0.892204	1
HLA-DQB1*03:04	DQB1_304	0.00119	0.0010083	0.00122	0.986852	361000	56253	304511	-0.225809	0.0945201	1.77227	10.0828	47	HLA-DQB1*03:04	0.001342	0.959892	184948	ADD	0.0598637	0.123595	0.201948	no	yes	0.00170384	0.49685	1
HLA-B*39:10	B_3910	8.48e-05	0.00014239	7.41e-05	0.771381	361000	56253	304511	0.940272	0.39845	1.73794	-	-	HLA-B*39:10	0.000273	0.606375	184948	ADD	1.04724	0.347769	2.58481	yes	yes	0.00344234	0.750402	0.666667
HLA-DRB1*13:04	DRB1_1304	6.31e-05	0.0001152	5.34e-05	0.904435	361000	56253	304511	0.99498	0.42577	1.7112	-	-	HLA-DRB1*13:04	0.000597	0.631415	184948	ADD	0.856939	0.225668	3.8349	yes	yes	0.00551009	0.51669	0.363636
HLA-C*16:02	C_1602	0.00165222	0.00189483	0.0016074	1.00016	360764	56253	304511	0.188082	0.081074	1.6915	-	-	HLA-C*16:02	0.003705	0.975496	184948	ADD	0.241332	0.0727993	3.03794	yes	yes	0.0128423	0.899296	0.913043
HLA-B*53:01	B_5301	0.00251526	0.00270415	0.00248036	0.973277	360764	56253	304511	0.157001	0.0677655	1.68797	-	-	HLA-B*53:01	0.003875	0.912756	184948	ADD	0.0643524	0.0749731	0.408152	no	yes	0.02948	0.959898	0.960784
HLA-DPB1*26:01	DPB1_2601	0.00026935	0.00018731	0.0002845	0.667174	360764	56253	304511	-0.563907	0.24406	1.68071	-	-	HLA-DPB1*26:01	0.000328	0.865279	184948	ADD	0.2559	0.268067	0.46881	no	no	-	-	-
HLA-DPB1*05:01	DPB1_501	0.0208417	0.0201948	0.0209612	0.986436	360764	56253	304511	-0.0519888	0.0230561	1.61725	-	-	HLA-DPB1*05:01	0.021882	0.907192	184948	ADD	0.00857299	0.0311757	0.106058	no	no	-	-	-
HLA-B*40:02	B_4002	0.0084485	0.00889755	0.00836555	0.966126	360764	56253	304511	0.0763485	0.0366112	1.4314	-	-	HLA-B*40:02	0.010593	0.849281	184948	ADD	0.0710527	0.0459814	0.912624	no	yes	0.0138935	0.482818	0.772727
HLA-A*02:11	A_211	0.00104728	0.00091124	0.00107241	0.842482	360764	56253	304511	-0.2246	0.109153	1.40206	-	-	HLA-A*02:11	0.001184	0.215788	184948	ADD	-0.847337	0.268311	2.79906	yes	yes	0.0108412	0.782937	0.777778
HLA-A*74:01	A_7401	0.0003569	0.00046113	0.00033765	0.981789	360764	56253	304511	0.358497	0.175415	1.3874	-	-	HLA-A*74:01	0.000326	0.858869	184948	ADD	0.506716	0.25993	1.29036	no	yes	0.00910008	0.948232	1
HLA-B*50:01	B_5001	0.00848797	0.00964324	0.00827456	0.996417	360764	56253	304511	0.0700278	0.0349812	1.34392	-	-	HLA-B*50:01	0.010735	0.963381	184948	ADD	0.248623	0.044376	7.67553	yes	yes	0.0164217	0.916781	0.965517
HLA-B*48:01	B_4801	0.00012324	0.000174	0.00011386	0.893138	360764	56253	304511	0.610987	0.317006	1.26814	-	-	HLA-B*48:01	0.000784	0.928553	184948	ADD	-0.00250999	0.172337	0.00507618	no	yes	0.00672103	0.883668	0.916667
HLA-B*07:05	B_705	0.00131	0.00146	0.00128	0.976	360764	56253	304511	0.178629	0.0930844	1.25976	-	-	HLA-B*07:05	0.003565	0.969218	184948	ADD	0.432844	0.0769753	7.72701	yes	yes	0.0122401	0.981542	0.954545
HLA-B*73:01	B_7301	0.000154	8.89e-05	0.000166	1	361000	56253	304511	-0.496747	0.266528	1.20514	-	-	HLA-B*73:01	0.000108	0.258729	184948	ADD	-1.07125	0.888478	0.642205	no	no	-	-	-
HLA-DQA1*05:09	DQA1_509	5.82e-05	2.3e-05	6.47e-05	0.917	361000	56253	304511	-0.812731	0.445713	1.16598	-	-	-	-	-	-	-	-	-	-	-	no	-	-	-
HLA-A*34:02	A_3402	0.00091438	0.00100925	0.00089686	0.992902	360764	56253	304511	0.195438	0.111294	1.10194	-	-	HLA-A*34:02	0.000886	0.98919	184948	ADD	0.128397	0.150502	0.404953	no	yes	0.0133994	0.935124	0.875
HLA-B*44:05	B_4405	0.00155	0.00171	0.00152	0.890565	360764	56253	304511	0.149108	0.0886201	1.03404	-	-	HLA-B*44:05	0.003831	0.944949	184948	ADD	0.0753856	0.0720559	0.529495	no	yes	0.00225727	0.498869	0.5
HLA-A*02:06	A_206	0.00185	0.00168	0.00188	0.96799	360764	56253	304511	-0.129328	0.0772024	1.02735	-	-	HLA-A*02:06	0.002171	0.921308	184948	ADD	-0.170977	0.0987588	1.0788	no	yes	0.0157603	0.753025	0.928571
HLA-DPB1*18:01	DPB1_1801	3.61e-05	5.93e-05	3.18e-05	0.723	361000	56253	304511	0.998085	0.634969	0.93561	-	-	HLA-DPB1*18:01	0.000184	0.97078	184948	ADD	-0.252321	0.32513	0.358812	no	no	-	-	-
HLA-C*08:01	C_801	0.00010821	0.0001434	0.0001017	0.960386	360764	56253	304511	0.504067	0.329575	0.899098	-	-	HLA-C*08:01	0.000756	0.856919	184948	ADD	-0.0116384	0.182588	0.0226532	no	yes	0.0256338	0.823231	0.826087
HLA-B*51:08	B_5108	0.00072493	0.00083296	0.00070497	0.950145	360764	56253	304511	0.191339	0.125226	0.897829	-	-	HLA-B*51:08	0.001272	0.796026	184948	ADD	0.193139	0.13768	0.794062	no	yes	0.00345363	0.862488	1
HLA-B*58:01	B_5801	0.00514023	0.00544427	0.00508406	0.982473	360764	56253	304511	0.0702726	0.0462741	0.889885	-	-	HLA-B*58:01	0.007793	0.982226	184948	ADD	0.171133	0.051858	3.01468	yes	yes	0.0303095	0.936629	0.942308
HLA-DRB1*14:04	DRB1_1404	0.00083157	0.00090668	0.00081769	0.770554	360764	56253	304511	0.185028	0.131428	0.798111	-	-	HLA-DRB1*14:04	0.003518	0.561865	184948	ADD	0.184468	0.0983988	1.21585	no	yes	0.0160509	0.872136	0.793103
HLA-A*01:02	A_102	0.00020792	0.00026227	0.00019788	0.945316	360764	56253	304511	0.322755	0.23396	0.775388	-	-	HLA-A*01:02	0.000304	0.853577	184948	ADD	0.254497	0.282086	0.435389	no	yes	0.00130162	0.962082	1
HLA-DRB1*14:02	DRB1_1402	0.00013686	0.000164	0.00013179	0.715493	360764	56253	304511	0.467938	0.340234	0.772047	-	-	HLA-DRB1*14:02	0.000307	0.524045	184948	ADD	-0.0331442	0.343768	0.0347082	no	yes	0.00646886	0.716026	0.769231
HLA-A*02:20	A_220	0.00011258	7.98e-05	0.000119	0.671	360764	56253	304511	-0.517994	0.380364	0.761328	-	-	HLA-A*02:20	0.001052	0.270159	184948	ADD	-0.692788	0.260718	2.10356	yes	no	-	-	-
HLA-B*57:03	B_5703	0.00010114	0.00012556	9.66e-05	0.713779	361000	56253	304511	0.465149	0.387961	0.637246	-	-	HLA-B*57:03	0.000609	0.835961	184948	ADD	0.427679	0.194483	1.5548	yes	yes	0.00725149	0.798089	0.916667
HLA-B*18:03	B_1803	0.0002133	0.00017409	0.00022054	0.815246	360764	56253	304511	-0.29351	0.247245	0.6286	-	-	HLA-B*18:03	2e-05	0.312871	184948	ADD	-1.29259	1.72924	0.34221	no	no	-	-	-
HLA-A*26:08	A_2608	0.00078287	0.00085886	0.00076883	0.948033	360764	56253	304511	0.141979	0.121208	0.617169	-	-	HLA-A*26:08	0.00028	0.540642	184948	ADD	0.0317532	0.353335	0.0322682	no	no	-	-	-
HLA-DRB1*08:02	DRB1_802	0.000399	0.00045	0.000389	0.787922	360764	56253	304511	0.214563	0.186313	0.602976	-	-	HLA-DRB1*08:02	0.001101	0.743532	184948	ADD	0.246454	0.154839	0.952894	no	yes	0.015752	0.850665	0.857143
HLA-DRB1*13:12	DRB1_1312	4.3e-05	2.74e-05	4.59e-05	0.652	361000	56253	304511	-0.673493	0.618962	0.558225	-	-	HLA-DRB1*13:12	1.4e-05	0.47011	184948	ADD	-0.366776	1.61531	0.0859875	no	no	-	-	-
HLA-DQA1*03:02	DQA1_302	8.85e-05	6.8e-05	9.23e-05	0.701	361000	56253	304511	-0.437451	0.413376	0.537683	-	-	-	-	-	-	-	-	-	-	-	no	-	-	-
HLA-A*69:01	A_6901	0.00031453	0.00026529	0.00032362	0.858703	360764	56253	304511	-0.210525	0.199888	0.534258	-	-	HLA-A*69:01	0.002039	0.889277	184948	ADD	-0.431686	0.108561	4.15519	yes	yes	0.00534172	0.51474	1
HLA-B*15:24	B_1524	0.000305	0.000352	0.000296	0.849732	360764	56253	304511	0.207318	0.203451	0.511167	-	-	-	-	-	-	-	-	-	-	-	no	-	-	-
HLA-A*74:03	A_7403	4.21e-05	2.61e-05	4.51e-05	0.961	361000	56253	304511	-0.512517	0.507597	0.504952	-	-	HLA-A*74:03	0.000297	0.918415	184948	ADD	0.893538	0.260462	3.22022	no	yes	0.000552203	NA	0
HLA-DQA1*05:03	DQA1_503	3.93e-05	5.61e-05	3.62e-05	0.744	361000	56253	304511	0.601239	0.598223	0.50186	-	-	-	-	-	-	-	-	-	-	-	no	-	-	-
HLA-C*04:03	C_403	5.7e-05	3.35e-05	6.14e-05	0.91	361000	56253	304511	-0.469157	0.467563	0.500777	-	-	HLA-C*04:03	0.000114	0.984129	184948	ADD	0.0864484	0.427685	0.0758167	no	yes	0.00835677	0.999413	1
HLA-DRB3*02:24	DRB3_224	0.000112	8.72e-05	0.000117	0.861	360764	56253	304511	-0.313986	0.332077	0.462946	-	-	-	-	-	-	-	-	-	-	-	no	-	-	-
HLA-DQB1*04:01	DQB1_401	5.37e-05	3.96e-05	5.63e-05	0.771	361000	56253	304511	-0.466652	0.49796	0.457556	-	-	HLA-DQB1*04:01	0.00016	0.953152	184948	ADD	0.353418	0.376788	0.458101	no	yes	0.00989687	0.935819	0.888889
HLA-DPA1*03:01	DPA1_301	7.59e-05	8.83e-05	7.36e-05	0.96	361000	56253	304511	0.377106	0.403367	0.456128	-	-	-	-	-	-	-	-	-	-	-	no	-	-	-
HLA-DPB1*05:02	DPB1_502	6.32e-05	5.08e-05	6.54e-05	0.521	361000	56253	304511	-0.521175	0.563042	0.450222	-	-	-	-	-	-	-	-	-	-	-	no	-	-	-
HLA-B*18:01	B_1801	0.0366	0.0372	0.0365	0.984386	360764	56253	304511	-0.0153258	0.0174901	0.419198	13.8406	37	HLA-B*18:01	0.04314	0.955688	184948	ADD	-0.0585187	0.0220291	2.10253	yes	yes	0.0337744	0.86438	0.916667
HLA-DRB1*14:05	DRB1_1405	3.72e-05	4.74e-05	3.53e-05	0.519	361000	56253	304511	0.650642	0.745129	0.417303	-	-	HLA-DRB1*14:05	0.000387	0.262766	184948	ADD	0.00907747	0.437505	0.00724929	no	yes	0.00429189	0.873264	1
HLA-A*23:01	A_2301	0.0171	0.0171	0.0171	0.998603	360764	56253	304511	-0.0214806	0.0252697	0.403078	-	-	HLA-A*23:01	0.020522	0.994875	184948	ADD	0.0136952	0.0312799	0.179464	no	yes	0.0327828	0.968256	0.982759
HLA-A*80:01	A_8001	6.79e-05	7.11e-05	6.73e-05	1	361000	56253	304511	0.293914	0.428474	0.307382	-	-	HLA-A*80:01	0.000146	0.997485	184948	ADD	0.873872	0.367924	1.75592	yes	yes	0.00281736	1	1
HLA-B*15:08	B_1508	4.4e-05	5.27e-05	4.24e-05	0.619	361000	56253	304511	0.432353	0.631473	0.306669	-	-	HLA-B*15:08	0.00036	0.499999	184948	ADD	-0.344853	0.327179	0.534803	no	yes	0.000445811	0.0091247	0
HLA-A*01:03	A_103	4.26e-05	3.03e-05	4.49e-05	0.708	361000	56253	304511	-0.412316	0.609213	0.302307	-	-	-	-	-	-	-	-	-	-	-	no	-	-	-
HLA-A*02:02	A_202	0.0006946	0.00064566	0.00070364	0.968887	360764	56253	304511	-0.0856848	0.126827	0.301646	-	-	HLA-A*02:02	0.001012	0.967802	184948	ADD	0.456751	0.14206	2.88488	no	yes	0.0095903	0.981867	0.941176
HLA-DRB3*01:01	DRB3_101	0.168	0.155	0.17	0.999912	360764	56253	304511	-0.0074109	0.0110114	0.30022	-	-	-	-	-	-	-	-	-	-	-	no	-	-	-
HLA-B*27:07	B_2707	7.79e-05	8.36e-05	7.68e-05	0.876	361000	56253	304511	0.270216	0.414997	0.288223	-	-	HLA-B*27:07	0.000648	0.777389	184948	ADD	0.302555	0.195933	0.911701	no	yes	0.00138258	0.505773	1
HLA-C*16:04	C_1604	0.00057176	0.00054824	0.0005761	0.971134	360764	56253	304511	-0.0868862	0.137576	0.277629	-	-	HLA-C*16:04	0.001397	0.943488	184948	ADD	-0.0705763	0.122767	0.247664	no	yes	0.00434462	0.967144	1
HLA-A*24:03	A_2403	0.00076239	0.00077803	0.0007595	0.759454	360764	56253	304511	0.0851284	0.138254	0.269164	-	-	HLA-A*24:03	0.002708	0.513717	184948	ADD	0.248113	0.12162	1.3836	yes	yes	0.00377526	0.0172441	0.2
HLA-DPB1*23:01	DPB1_2301	0.0012	0.00134	0.00118	0.876592	360764	56253	304511	0.0597742	0.0985561	0.264255	-	-	HLA-DPB1*23:01	0.004529	0.604957	184948	ADD	-0.0217647	0.0841905	0.0990827	no	no	-	-	-
HLA-B*55:02	B_5502	7.68e-05	9.15e-05	7.4e-05	0.533	361000	56253	304511	0.30255	0.506429	0.259457	-	-	HLA-B*55:02	0.001338	0.671141	184948	ADD	0.0536118	0.14544	0.147268	no	yes	0.00629215	0.442461	0.416667
HLA-B*15:16	B_1516	0.000403	0.00043524	0.000397	0.975512	360764	56253	304511	0.0945866	0.165037	0.246754	-	-	HLA-B*15:16	0.000678	0.996039	184948	ADD	0.377967	0.175255	1.5082	yes	yes	0.00338591	1	1
HLA-DRB1*13:05	DRB1_1305	9.98e-05	0.00011	9.79e-05	0.676867	361000	56253	304511	0.224869	0.401988	0.239658	-	-	HLA-DRB1*13:05	0.002249	0.542614	184948	ADD	-1.13317	0.133969	16.5671	no	yes	0.00155095	0.437289	1
HLA-DRB1*14:15	DRB1_1415	4.09e-05	5.24e-05	3.88e-05	0.711	361000	56253	304511	0.292803	0.593182	0.206504	-	-	HLA-DRB1*14:15	1.5e-05	0.0358625	184948	ADD	-1.35093	5.48245	0.0940075	no	no	-	-	-
HLA-B*15:07	B_1507	8.26e-05	8.94e-05	8.14e-05	0.733	361000	56253	304511	0.211502	0.432596	0.204188	-	-	HLA-B*15:07	6.6e-05	0.270457	184948	ADD	-0.861551	1.00656	0.406678	no	no	-	-	-
HLA-B*15:03	B_1503	0.0006449	0.00066456	0.00064127	0.97605	360764	56253	304511	0.0590651	0.131629	0.184668	-	-	HLA-B*15:03	0.001672	0.859032	184948	ADD	0.186706	0.115513	0.974597	no	yes	0.0158291	0.889067	0.964286
HLA-B*40:06	B_4006	0.00046712	0.0004875	0.00046336	0.699231	360764	56253	304511	0.0813533	0.181927	0.183926	-	-	HLA-B*40:06	0.001489	0.521338	184948	ADD	0.112875	0.156706	0.326665	no	yes	0.0166756	0.627157	0.62069
HLA-B*15:10	B_1510	0.0001636	0.00017943	0.00016067	0.893771	360764	56253	304511	0.11677	0.270784	0.176329	-	-	HLA-B*15:10	0.000545	0.648445	184948	ADD	0.193659	0.22874	0.400991	no	yes	0.0120877	0.858386	0.869565
HLA-B*44:04	B_4404	0.000539	0.000564	0.000535	0.905557	360764	56253	304511	0.0563592	0.148216	0.152576	-	-	-	-	-	-	-	-	-	-	-	no	-	-	-
HLA-B*35:05	B_3505	4.44e-05	3.67e-05	4.58e-05	0.785	361000	56253	304511	-0.167997	0.573636	0.11372	-	-	HLA-B*35:05	0.000417	0.329002	184948	ADD	-0.798374	0.379094	1.45341	yes	yes	0.00881465	0.900115	0.916667
HLA-A*11:01	A_1101	0.0605859	0.0613264	0.0604491	0.997692	360764	56253	304511	-0.0036652	0.0137415	0.102548	-	-	HLA-A*11:01	0.060028	0.990205	184948	ADD	-0.0352378	0.018446	1.25111	no	yes	0.0764857	0.955163	1
HLA-DRB1*15:03	DRB1_1503	0.00017791	0.00018032	0.00017747	0.827693	360764	56253	304511	0.0578176	0.273774	0.0794898	-	-	HLA-DRB1*15:03	0.001236	0.466001	184948	ADD	0.189334	0.180843	0.529998	no	yes	0.0273361	0.95668	0.978261
HLA-C*15:05	C_1505	0.0012	0.00115	0.00121	0.838877	360764	56253	304511	-0.0221086	0.104897	0.079318	-	-	HLA-C*15:05	0.00409	0.998899	184948	ADD	0.328085	0.0707533	5.45167	no	yes	0.0156992	0.999517	1
HLA-DRB1*13:21	DRB1_1321	4.3e-05	4.28e-05	4.3e-05	0.601	361000	56253	304511	-0.123546	0.631524	0.0731952	-	-	HLA-DRB1*13:21	0.002146	0.966813	184948	ADD	-0.23939	0.113178	1.46323	yes	yes	0.00111668	NA	0
HLA-B*42:01	B_4201	0.00017566	0.00015999	0.00017855	0.989498	360764	56253	304511	-0.0481972	0.25399	0.0708382	-	-	HLA-B*42:01	0.000287	0.940886	184948	ADD	-0.381289	0.255489	0.867749	no	yes	0.00787788	0.969241	1
HLA-B*57:02	B_5702	0.00024486	0.00023389	0.00024689	0.908173	360764	56253	304511	-0.0413329	0.22152	0.0695686	-	-	HLA-B*57:02	0.000404	0.98389	184948	ADD	0.373285	0.222739	1.02798	no	no	-	-	-
HLA-B*51:07	B_5107	0.00012583	0.00012213	0.00012651	0.780716	360764	56253	304511	-0.0577623	0.330646	0.0648359	-	-	HLA-B*51:07	0.000223	0.699014	184948	ADD	-0.0647872	0.346128	0.0698042	no	no	-	-	-
HLA-DRB1*16:02	DRB1_1602	0.000404	0.000433	0.000399	0.896591	360764	56253	304511	0.0249544	0.169281	0.0541349	-	-	HLA-DRB1*16:02	0.001704	0.812816	184948	ADD	0.213896	0.118482	1.14857	no	yes	0.00944104	0.944539	1
HLA-B*81:01	B_8101	5.75e-05	5.52e-05	5.79e-05	0.534	361000	56253	304511	-0.0858781	0.591541	0.0532672	-	-	HLA-B*81:01	8.3e-05	0.94868	184948	ADD	-0.696099	0.472002	0.853031	no	yes	0.00555289	0.928161	0.9
HLA-C*18:01	C_1801	0.0001081	9.78e-05	0.00011	1	360764	56253	304511	-0.0408276	0.32447	0.0458214	-	-	HLA-C*18:01	0.000354	0.997129	184948	ADD	0.24378	0.235412	0.52228	no	yes	0.00619855	1	1
HLA-A*24:07	A_2407	0.00010115	0.00010074	0.00010122	0.741975	360764	56253	304511	-0.0445934	0.375711	0.0431017	-	-	HLA-A*24:07	0.001067	0.208801	184948	ADD	0.731142	0.294236	1.88742	no	yes	0.0105482	0.884581	0.928571
HLA-A*29:01	A_2901	0.00108	0.00105	0.00109	0.913741	360764	56253	304511	-0.0110839	0.105671	0.037885	-	-	HLA-A*29:01	0.000877	0.564773	184948	ADD	0.357826	0.208816	1.06246	no	yes	0.0026934	0.56119	1
HLA-B*27:03	B_2703	7.44e-05	6.88e-05	7.55e-05	0.916	361000	56253	304511	-0.0339717	0.40571	0.0299937	-	-	HLA-B*27:03	0.000236	0.553375	184948	ADD	-1.11808	0.370057	2.59924	yes	yes	0.00283288	0.999883	1
HLA-A*33:03	A_3303	0.00177	0.00177	0.00177	0.99744	360764	56253	304511	-0.0059373	0.0781511	0.0271304	-	-	HLA-A*33:03	0.003808	0.960251	184948	ADD	-0.0248299	0.0740965	0.13221	no	yes	0.0500758	0.983035	0.988764
HLA-B*15:27	B_1527	5.01e-05	5.1e-05	5e-05	0.53	361000	56253	304511	0.0468928	0.632943	0.0264375	-	-	-	-	-	-	-	-	-	-	-	no	-	-	-
HLA-A*25:01	A_2501	0.0165946	0.0169858	0.0165224	0.924575	360764	56253	304511	-0.0014202	0.0265038	0.0189676	-	-	HLA-A*25:01	0.022603	0.94585	184948	ADD	-0.0285173	0.0301175	0.463812	no	yes	0.00682365	0.870049	0.833333
HLA-C*03:02	C_302	0.00128396	0.00131714	0.00127783	0.994782	360764	56253	304511	0.00224994	0.0911071	0.00864198	-	-	HLA-C*03:02	0.0025	0.992555	184948	ADD	0.04753	0.0901362	0.223316	no	yes	0.023639	0.976133	0.97619

## Sheet: S8_DrugTargets
Supplementary Table S8: Known drugs targeting potential effector genes of EBVread+ (OpenTargets)
Gene	Known Drugs (approved, Phase IV)	Type	Action Type	Therapeutic Areas	Indications	Further information (if available)
SLAMF7	ELOTUZUMAB	Antibody	Inhibitor	cancer or benign tumor, genetic, familial or congenital disease, immune system disease, hematologic disease	neoplasm, multiple myeloma	EBVread-positivity associated allele (rs66692283) is an eQTL in EBV-transformed lymphocytes based on GTEx v8 data
CTLA4	IPILIMUMAB	Antibody	Inhibitor	cancer or benign tumor, gastrointestinal disease, integumentary system disease, respiratory or thoracic disease, urinary system disease	colorectal adenocarcinoma, cutaneous melanoma, Malignant Mesothelioma, colorectal carcinoma, neoplasm, cancer, melanoma, colorectal neoplasm, clear cell renal carcinoma, non-small cell lung carcinoma, renal cell carcinoma, metastatic melanoma
CTLA4	TREMELIMUMAB	Antibody	Inhibitor	cancer or benign tumor, endocrine system disease, gastrointestinal disease	cancer, hepatocellular carcinoma, neoplasm
TNFSF13B	BELIMUMAB	Antibody	Inhibitor	immune system disease, urinary system disease, musculoskeletal or connective tissue disease	lupus nephritis, systemic lupus erythematosus, immune system disease
CCR5	MARAVIROC	Small molecule	Antagonist	infectious disease, reproductive system or breast disease, genetic, familial or congenital disease, immune system disease	viral disease, HIV infection, immunodeficiency disease
ALDH2	DISULFIRAM	Small molecule	Inhibitor	infectious disease, psychiatric disorder, nervous system disease	parasitic infection, alcohol defendence,
NDUFAF1	METFORMIN, METFORMIN HYDROCHLORIDE	Small molecule	Inhibitor	pancreas disease, endocrine system disease, nutritional or metabolic disease	diabetes mellitus, type 2 diabetes mellitus

## Sheet: S9_OpenTargets
Supplementary Table S9: Phenotypes associated with EBVread+ GWAS lead variants (OpenTargets)
Locus name	Lead SNP (* if proxy SNP)	SNP_CHROM_POS_REF_ALT) (GRCh38)	Study_ID	Trait	Trait_Category	P_value	Beta	Odds_Ratio	PMID	Author_Year	N_Cases	N_Overall	Has_sumstats
1p13.2_PTPN22	rs2476601	1_113834946_A_G	GCST90002391	Mean corpuscular hemoglobin concentration	measurement	0.0017	-0.0113273		PMID:32888494	Vuckovic D		408112	TRUE
1p13.2_PTPN22	rs2476601	1_113834946_A_G	FINNGEN_R6_I9_AF_REIMB	Atrial fibrillation and flutter with reimbursement	cardiovascular disease	0.00411	-0.0665	0.935663		FINNGEN_R6	15256	151077	TRUE
1p13.2_PTPN22	rs2476601	1_113834946_A_G	FINNGEN_R6_RHEUMA_ENDPOINTS	Finngen Rheumatological endpoints	musculoskeletal or connective tissue disease	7.93e-12	-0.07376	0.928895		FINNGEN_R6	56608	260405	TRUE
1p13.2_PTPN22	rs2476601	1_113834946_A_G	FINNGEN_R6_C3_CANCER	Malignant neoplasm	cell proliferation disorder	0.000964	0.0364	1.03707		FINNGEN_R6	51271	260405	TRUE
1p13.2_PTPN22	rs2476601	1_113834946_A_G	FINNGEN_R6_E4_HYTHY_AI_STRICT_PURCH	Hypothyroidism, strict autoimmune, 3 medication purchases required	endocrine system disease	7.52e-107	-0.30626	0.736195		FINNGEN_R6	32581	260405	TRUE
1p13.2_PTPN22	rs2476601	1_113834946_A_G	FINNGEN_R6_FG_DISVEINLYMPH	Diseases of veins, lymphatic vessels and lymph nodes, not elsewhere classified (FINNGEN)	cardiovascular disease	0.00104	-0.05275	0.948617		FINNGEN_R6	30021	165842	TRUE
1p13.2_PTPN22	rs2476601	1_113834946_A_G	FINNGEN_R6_ASTHMA_MODE	Asthma (mode)	Uncategorised	0.00061	-0.05217	0.949167		FINNGEN_R6	24164	183064	TRUE
1p13.2_PTPN22	rs2476601	1_113834946_A_G	FINNGEN_R6_J10_ASTHMA_MAIN	Asthma (only as main-diagnosis)	Uncategorised	0.00126	-0.05135	0.949946		FINNGEN_R6	21356	179808	TRUE
1p13.2_PTPN22	rs2476601	1_113834946_A_G	FINNGEN_R6_C3_SKIN	Malignant neoplasm of skin	cell proliferation disorder	0.000124	0.07459	1.07744		FINNGEN_R6	13707	260405	TRUE
1p13.2_PTPN22	rs2476601	1_113834946_A_G	FINNGEN_R6_CD2_BENIGN_SKIN_EXALLC	Other benign neoplasms of skin (controls excluding all cancers)	cell proliferation disorder	0.00233	0.07172	1.07435		FINNGEN_R6	7686	211995	TRUE
1p13.2_PTPN22	rs2476601	1_113834946_A_G	FINNGEN_R6_H7_VITREOUS	Disorders of vitreous body and globe	Uncategorised	0.00133	-0.0706	0.931835		FINNGEN_R6	8876	260405	TRUE
1p13.2_PTPN22	rs2476601	1_113834946_A_G	FINNGEN_R6_I9_CABG	Coronary artery bypass grafting	Uncategorised	0.00146	-0.09224	0.911886		FINNGEN_R6	6904	229455	TRUE
1p13.2_PTPN22	rs2476601	1_113834946_A_G	FINNGEN_R6_K11_DISLIVOTH	Other diseases of liver	gastrointestinal disease	0.000985	-0.12371	0.883636		FINNGEN_R6	2875	256865	TRUE
1p13.2_PTPN22	rs2476601	1_113834946_A_G	FINNGEN_R6_G6_POLYOTHUNS	Other and unspecified polyneuropathies, also in other diseases	nervous system disease	0.00425	-0.10125	0.903707		FINNGEN_R6	3263	259835	TRUE
1p13.2_PTPN22	rs2476601	1_113834946_A_G	FINNGEN_R6_Z21_PROBL_RELATED_CERTA_PSYCHOSO_CIRCUMSTANC	Problems related to certain psychosocial circumstances	Uncategorised	0.00319	0.13811	1.1481		FINNGEN_R6	1841	256105	TRUE
1p13.2_PTPN22	rs2476601	1_113834946_A_G	GCST004620	Sum basophil neutrophil counts	measurement	3.482e-13	0.0430022		PMID:27863252	Astle WJ		170143	TRUE
1p13.2_PTPN22	rs2476601	1_113834946_A_G	GCST004623	Neutrophil percentage of granulocytes	measurement	0.000835	0.0197054		PMID:27863252	Astle WJ		170672	TRUE
1p13.2_PTPN22	rs2476601	1_113834946_A_G	GCST004614	Granulocyte count	measurement	5.469e-13	0.0426926		PMID:27863252	Astle WJ		169822	TRUE
1p13.2_PTPN22	rs2476601	1_113834946_A_G	NEALE2_20003_1140868226	Aspirin | treatment/medication code	measurement	0.00139025	-0.0353218	0.965295		UKB Neale v2	48081	361141	TRUE
1p13.2_PTPN22	rs2476601	1_113834946_A_G	FINNGEN_R6_L12_ACNE	Acne	integumentary system disease	0.000157	-0.19351	0.824062		FINNGEN_R6	1558	252546	TRUE
1p13.2_PTPN22	rs2476601	1_113834946_A_G	NEALE2_6164_100	None of the above | types of physical activity in last 4 weeks	Uncategorised	0.000566503	-0.0566695	0.944906		UKB Neale v2	21255	359263	TRUE
1p13.2_PTPN22	rs2476601	1_113834946_A_G	NEALE2_20002_1074	Angina | non-cancer illness code, self-reported	phenotype	0.00402314	-0.0630008	0.938943		UKB Neale v2	11370	361141	TRUE
1p13.2_PTPN22	rs2476601	1_113834946_A_G	NEALE2_6149_3	Bleeding gums | mouth/teeth dental problems	phenotype	0.00295266	-0.0340797	0.966494		UKB Neale v2	46694	359841	TRUE
1p13.2_PTPN22	rs2476601	1_113834946_A_G	NEALE2_6154_1	Aspirin | medication for pain relief, constipation, heartburn	Uncategorised	0.00288438	-0.0323487	0.968169		UKB Neale v2	50204	357084	TRUE
1p13.2_PTPN22	rs2476601	1_113834946_A_G	FINNGEN_R6_H7_RETINOPATHYDIAB_NAS	Other diabetic retinopathy	disease of visual system	2.65e-14	-0.44422	0.641324		FINNGEN_R6	1279	242469	TRUE
1p13.2_PTPN22	rs2476601	1_113834946_A_G	FINNGEN_R6_E4_DM1NEU	Type 1 diabetes with neurological complications	nervous system disease	6.45e-13	-0.56164	0.570273		FINNGEN_R6	740	215900	TRUE
1p13.2_PTPN22	rs2476601	1_113834946_A_G	NEALE2_20003_1141168318	Clopidogrel | treatment/medication code	measurement	0.000299548	-0.176171	0.838474		UKB Neale v2	2290	361141	TRUE
1p13.2_PTPN22	rs2476601	1_113834946_A_G	NEALE2_6153_3	Insulin | medication for cholesterol, blood pressure, diabetes, or take exogenous hormones	Uncategorised	1.02815e-11	-0.415142	0.660247		UKB Neale v2	1476	193148	TRUE
1p13.2_PTPN22	rs2476601	1_113834946_A_G	NEALE2_20003_1140869848	Methotrexate | treatment/medication code	Uncategorised	2.42947e-18	-0.465713	0.627687		UKB Neale v2	1918	361141	TRUE
1p13.2_PTPN22	rs2476601	1_113834946_A_G	FINNGEN_R6_CD2_HODGKIN_LYMPHOMA	Hodgkin lymphoma	cell proliferation disorder	0.00222	-0.28833	0.749514		FINNGEN_R6	454	260405	TRUE
1p13.2_PTPN22	rs2476601	1_113834946_A_G	NEALE2_30180_raw	Lymphocyte percentage	measurement	3.44135e-08	0.157101			UKB Neale v2		349861	TRUE
1p13.2_PTPN22	rs2476601	1_113834946_A_G	NEALE2_30140_raw	Neutrophill count	measurement	2.5341e-14	0.0420779			UKB Neale v2		349856	TRUE
1p13.2_PTPN22	rs2476601	1_113834946_A_G	NEALE2_2714	Age when periods started (menarche)	measurement	0.00103626	0.0129226			UKB Neale v2		188644	TRUE
1p13.2_PTPN22	rs2476601	1_113834946_A_G	FINNGEN_R6_E4_CONGEIOD	Congenital iodine-deficiency syndrome/hypothyroidism	Uncategorised	1.26e-08	-0.53294	0.586877		FINNGEN_R6	518	222493	TRUE
1p13.2_PTPN22	rs2476601	1_113834946_A_G	FINNGEN_R6_H7_RETINOPATHYDIAB_BKG_SEVERE	Severe diabetic background retinopathy	disease of visual system	2.04e-08	-0.47883	0.619508		FINNGEN_R6	568	241758	TRUE
1p13.2_PTPN22	rs2476601	1_113834946_A_G	NEALE2_20002_1276	Diabetic eye disease | non-cancer illness code, self-reported	disease of visual system	0.00326379	-0.259383	0.771527		UKB Neale v2	699	361141	TRUE
1p13.2_PTPN22	rs2476601	1_113834946_A_G	FINNGEN_R6_T1D_WIDE2	Type 1 diabetes, wide definition, subgroup 2	Uncategorised	0.00348	-0.40298	0.668325		FINNGEN_R6	208	212285	TRUE
1p13.2_PTPN22	rs2476601	1_113834946_A_G	FINNGEN_R6_VWXY20_COMPLICATIO_MEDICAL_SURGI_CARE	Complications of medical and surgical care	injury, poisoning or other complication	0.00437	-0.46101	0.630646		FINNGEN_R6	155	260405	TRUE
1p13.2_PTPN22	rs2476601	1_113834946_A_G	FINNGEN_R6_H7_EXOPTHALMUS	Exophthalmic conditions	phenotype	0.00017	-0.5772	0.561468		FINNGEN_R6	175	241535	TRUE
1p13.2_PTPN22	rs2476601	1_113834946_A_G	NEALE2_20002_1222	Type 1 diabetes | non-cancer illness code, self-reported	Uncategorised	2.56956e-06	-0.614589	0.540863		UKB Neale v2	318	361141	TRUE
1p13.2_PTPN22	rs2476601	1_113834946_A_G	FINNGEN_R6_L12_PITYROCHEA	Pityriasis rosea	integumentary system disease	0.00252	0.56698	1.76293		FINNGEN_R6	114	252437	TRUE
1p13.2_PTPN22	rs2476601	1_113834946_A_G	SAIGE_172	Skin cancer	cell proliferation disorder	0.00107	0.0679	1.07026		UKB SAIGE	13752	408823	TRUE
1p13.2_PTPN22	rs2476601	1_113834946_A_G	SAIGE_960_2	Allergy/adverse effect of penicillin	injury, poisoning or other complication	2.76e-05	-0.0801	0.923024		UKB SAIGE	16090	397887	TRUE
1p13.2_PTPN22	rs2476601	1_113834946_A_G	GCST90027161	Atopic dermatitis	integumentary system disease	0.003583	0.0426	1.04352	PMID:34454985	Sliz E	22474	796661	TRUE
1p13.2_PTPN22	rs2476601	1_113834946_A_G	GCST90019407	Electron transfer flavoprotein subunit alpha, mitochondrial measurement	measurement	0.0004025	0.0794		PMID:33328453	Pietzner M		10708	TRUE
1p13.2_PTPN22	rs2476601	1_113834946_A_G	GCST90016625	Ulcerative colitis vs rheumatoid arthritis (ordinary least squares (OLS))	gastrointestinal disease	2.4e-35	0.1	1.10517	PMID:33686288	Peyrot WJ	15843	15843	TRUE
1p13.2_PTPN22	rs2476601	1_113834946_A_G	GCST90025988	Red cell distribution width	measurement	0.00039	-0.0127948		PMID:34226706	Barton AR		441263	TRUE
1p13.2_PTPN22	rs2476601	1_113834946_A_G	GCST90014325	Asthma	respiratory or thoracic disease	0.00117051	-0.034835	0.965765	PMID:34103634	Valette K	56167	408422	TRUE
1p13.2_PTPN22	rs2476601	1_113834946_A_G	GCST90002407	White blood cell count	measurement	8.1e-50	0.0519411		PMID:32888494	Vuckovic D		408112	TRUE
1p13.2_PTPN22	rs2476601	1_113834946_A_G	GCST90002385	High light scatter reticulocyte count	measurement	7.4e-05	-0.0139121		PMID:32888494	Vuckovic D		408112	TRUE
1p13.2_PTPN22	rs2476601	1_113834946_A_G	FINNGEN_R6_E4_HYTHYNAS	Hypothyroidism, other/unspecified	endocrine system disease	3.93e-106	-0.30449	0.737499		FINNGEN_R6	32871	254846	TRUE
1p13.2_PTPN22	rs2476601	1_113834946_A_G	FINNGEN_R6_ASTHMA_NAS	Asthma, unspecified (mode)	Uncategorised	0.0027	-0.06047	0.941322		FINNGEN_R6	11988	170440	TRUE
1p13.2_PTPN22	rs2476601	1_113834946_A_G	FINNGEN_R6_T2D_WIDE	Type 2 diabetes, wide definition	Uncategorised	3.07e-10	-0.10492	0.900397		FINNGEN_R6	22067	239388	TRUE
1p13.2_PTPN22	rs2476601	1_113834946_A_G	FINNGEN_R6_Z21_PRESENCE_CARDIAC_VASCULAR_IMPLANTNTS_GRAFTS	Presence of cardiac and vascular implants and grafts	Uncategorised	0.00215	-0.06846	0.933831		FINNGEN_R6	9853	240938	TRUE
1p13.2_PTPN22	rs2476601	1_113834946_A_G	FINNGEN_R6_I9_HYPTENS	Hypertension	cardiovascular disease	5.35e-05	-0.04783	0.953296		FINNGEN_R6	68005	260360	TRUE
1p13.2_PTPN22	rs2476601	1_113834946_A_G	FINNGEN_R6_DM_RETINOPATHY	Diabetic retinopathy	disease of visual system	6.18e-16	-0.13319	0.875299		FINNGEN_R6	18097	257444	TRUE
1p13.2_PTPN22	rs2476601	1_113834946_A_G	FINNGEN_R6_E4_NUTRIDEF	Other nutritional deficiencies	Uncategorised	0.00327	-0.05914	0.942575		FINNGEN_R6	11852	260405	TRUE
1p13.2_PTPN22	rs2476601	1_113834946_A_G	FINNGEN_R6_T1D_WIDE	Type 1 diabetes, wide definition	Uncategorised	2.66e-59	-0.40878	0.66446		FINNGEN_R6	8615	222923	TRUE
1p13.2_PTPN22	rs2476601	1_113834946_A_G	FINNGEN_R6_M13_OTHCONN	Other systemic involvement of connective tissue	musculoskeletal or connective tissue disease	3.55e-07	-0.14398	0.865905		FINNGEN_R6	5274	258624	TRUE
1p13.2_PTPN22	rs2476601	1_113834946_A_G	FINNGEN_R6_K11_CHRONGASTR	Chronic gastritis	gastrointestinal disease	9.1e-06	-0.11631	0.890199		FINNGEN_R6	6275	231283	TRUE
1p13.2_PTPN22	rs2476601	1_113834946_A_G	FINNGEN_R6_E4_DM1_STRICT	Type 1 diabetes, strict (exclude DM2)	Uncategorised	5.12e-51	-0.59388	0.552181		FINNGEN_R6	3392	219160	TRUE
1p13.2_PTPN22	rs2476601	1_113834946_A_G	FINNGEN_R6_ASTHMA_PNEUMONIA	Asthma-related pneumonia	infectious disease	0.00365	-0.07471	0.928013		FINNGEN_R6	6905	165357	TRUE
1p13.2_PTPN22	rs2476601	1_113834946_A_G	FINNGEN_R6_E4_DM2OPTH	Type 2 diabetes with ophthalmic complications	injury, poisoning or other complication	1.41e-09	-0.2549	0.774994		FINNGEN_R6	2558	217718	TRUE
1p13.2_PTPN22	rs2476601	1_113834946_A_G	FINNGEN_R6_DM_KETOACIDOSIS	Diabetic ketoacidosis	pancreas disease	7.16e-41	-0.40295	0.668346		FINNGEN_R6	5706	196542	TRUE
1p13.2_PTPN22	rs2476601	1_113834946_A_G	FINNGEN_R6_ST19_SUPERF_INJURY_LOWER_LEG	Superficial injury of lower leg	injury, poisoning or other complication	0.00255	-0.0959	0.908555		FINNGEN_R6	4052	231107	TRUE
1p13.2_PTPN22	rs2476601	1_113834946_A_G	FINNGEN_R6_NONALLERG_ASTHMA_EXMORE	Non-allergic asthma (mode) (more control exclusions)	Uncategorised	0.000256	-0.11357	0.892642		FINNGEN_R6	4432	157734	TRUE
1p13.2_PTPN22	rs2476601	1_113834946_A_G	FINNGEN_R6_CD2_BENIGN_SKIN_EYELID_EXALLC	Benign neoplasm: Skin of eyelid, including canthus (controls excluding all cancers)	cell proliferation disorder	0.0043	0.11007	1.11636		FINNGEN_R6	2687	210044	TRUE
1p13.2_PTPN22	rs2476601	1_113834946_A_G	FINNGEN_R6_AB1_MYCOSES	Mycoses	infectious disease	0.00278	-0.08668	0.91697		FINNGEN_R6	4790	260405	TRUE
1p13.2_PTPN22	rs2476601	1_113834946_A_G	FINNGEN_R6_T1D_STRICT1	Type 1 diabetes, strict definition, subgroup 1	Uncategorised	2.04e-52	-0.64455	0.524899		FINNGEN_R6	2992	215069	TRUE
1p13.2_PTPN22	rs2476601	1_113834946_A_G	FINNGEN_R6_E4_THYTOXNAS	Thyrotoxicosis, other and/or unspecified	endocrine system disease	9.96e-22	-0.32886	0.719744		FINNGEN_R6	3962	225937	TRUE
1p13.2_PTPN22	rs2476601	1_113834946_A_G	FINNGEN_R6_H7_RETINOPATHYDIAB_BKG	Diabetic background retinopathy	disease of visual system	1.69e-23	-0.42648	0.652803		FINNGEN_R6	2510	243700	TRUE
1p13.2_PTPN22	rs2476601	1_113834946_A_G	FINNGEN_R6_M13_POLYMYALGIA	Polymyalgia rheumatica	musculoskeletal or connective tissue disease	4.4e-06	-0.21601	0.805727		FINNGEN_R6	1907	255257	TRUE
1p13.2_PTPN22	rs2476601	1_113834946_A_G	FINNGEN_R6_C3_UNCERTAIN_SECONDARY_EXALLC	Secondary uncertain malignant neoplasm (controls excluding all cancers)	cell proliferation disorder	0.00458	-0.12028	0.886672		FINNGEN_R6	2237	206307	TRUE
1p13.2_PTPN22	rs2476601	1_113834946_A_G	FINNGEN_R6_M13_CALCIFICTEND	Calcific tendinitis of shoulder	musculoskeletal or connective tissue disease	0.00233	0.18884	1.20785		FINNGEN_R6	1045	198769	TRUE
1p13.2_PTPN22	rs2476601	1_113834946_A_G	FINNGEN_R6_E4_GLUCOPANCREAS	Other disorders of glucose regulation and pancreatic internal secretion	pancreas disease	1.38e-07	-0.26448	0.767605		FINNGEN_R6	1607	260405	TRUE
1p13.2_PTPN22	rs2476601	1_113834946_A_G	FINNGEN_R6_DM_NEUROPATHY	Diabetic neuropathy	nervous system disease	2.18e-11	-0.33609	0.714559		FINNGEN_R6	1769	192605	TRUE
1p13.2_PTPN22	rs2476601	1_113834946_A_G	GCST004613	Sum neutrophil eosinophil counts	measurement	4.646e-13	0.0427598		PMID:27863252	Astle WJ		170384	TRUE
1p13.2_PTPN22	rs2476601	1_113834946_A_G	NEALE2_1538_1	Yes, because of illness | major dietary changes in the last 5 years	measurement	9.98291e-06	-0.0556079	0.94591		UKB Neale v2	38051	360294	TRUE
1p13.2_PTPN22	rs2476601	1_113834946_A_G	FINNGEN_R6_E4_DM2NEU	Type 2 diabetes with neurological complications	urinary system disease	0.00204	-0.19104	0.8261		FINNGEN_R6	1113	216273	TRUE
1p13.2_PTPN22	rs2476601	1_113834946_A_G	FINNGEN_R6_C3_LYMPHNODES_SECONDARY_NAS_EXALLC	Secondary and unspecified malignant neoplasm of lymph nodes (controls excluding all cancers)	cell proliferation disorder	0.000261	-0.19696	0.821223		FINNGEN_R6	1381	205451	TRUE
1p13.2_PTPN22	rs2476601	1_113834946_A_G	NEALE2_2335	Chest pain or discomfort	phenotype	0.00200433	-0.0330175	0.967522		UKB Neale v2	56233	357507	TRUE
1p13.2_PTPN22	rs2476601	1_113834946_A_G	NEALE2_20001_1061	Basal cell carcinoma | cancer code, self-reported	cell proliferation disorder	0.00147229	0.12678	1.13517		UKB Neale v2	3441	361141	TRUE
1p13.2_PTPN22	rs2476601	1_113834946_A_G	NEALE2_20003_1140883066	Insulin product | treatment/medication code	measurement	2.57536e-25	-0.408482	0.664659		UKB Neale v2	3545	361141	TRUE
1p13.2_PTPN22	rs2476601	1_113834946_A_G	FINNGEN_R6_M13_JUVEARTH	Other juvenile arthritis	musculoskeletal or connective tissue disease	3.19e-06	-0.32247	0.724358		FINNGEN_R6	846	174260	TRUE
1p13.2_PTPN22	rs2476601	1_113834946_A_G	NEALE2_20003_1140909786	Beclometasone | treatment/medication code	measurement	0.000226381	-0.150224	0.860515		UKB Neale v2	3299	361141	TRUE
1p13.2_PTPN22	rs2476601	1_113834946_A_G	FINNGEN_R6_L12_DECUBITANSULCERANDPRESSURE	Decubitus ulcer and pressure area	phenotype	0.00203	-0.2169	0.80501		FINNGEN_R6	816	247425	TRUE
1p13.2_PTPN22	rs2476601	1_113834946_A_G	NEALE2_1558	Alcohol intake frequency.	measurement	0.000630461	-0.0193277			UKB Neale v2		360726	TRUE
1p13.2_PTPN22	rs2476601	1_113834946_A_G	NEALE2_30120_raw	Lymphocyte count	measurement	1.77706e-16	0.036377			UKB Neale v2		349856	TRUE
1p13.2_PTPN22	rs2476601	1_113834946_A_G	NEALE2_30220_raw	Basophill percentage	measurement	1.6602e-07	-0.0124765			UKB Neale v2		349861	TRUE
1p13.2_PTPN22	rs2476601	1_113834946_A_G	NEALE2_2217_raw	Age started wearing glasses or contact lenses	disease of visual system	0.00115159	0.226065			UKB Neale v2		310992	TRUE
1p13.2_PTPN22	rs2476601	1_113834946_A_G	NEALE2_20003_1140874852	Thyroxine sodium | treatment/medication code	measurement	1.36702e-08	-0.416118	0.659603		UKB Neale v2	1012	361141	TRUE
1p13.2_PTPN22	rs2476601	1_113834946_A_G	SAIGE_272	Disorders of lipoid metabolism	Uncategorised	0.000693	-0.0465	0.954565		UKB SAIGE	35927	408961	TRUE
1p13.2_PTPN22	rs2476601	1_113834946_A_G	SAIGE_272_11	Hypercholesterolemia	phenotype	0.000828	-0.0473	0.953801		UKB SAIGE	33242	406276	TRUE
1p13.2_PTPN22	rs2476601	1_113834946_A_G	NEALE2_20001_1052	Hodgkins lymphoma / hodgkins disease | cancer code, self-reported	cell proliferation disorder	0.000321923	-0.44185	0.642846		UKB Neale v2	360	361141	TRUE
1p13.2_PTPN22	rs2476601	1_113834946_A_G	GCST011494	Daytime nap	measurement	0.0035	-0.00573133		PMID:33568662	Dashti HS		452633	TRUE
1p13.2_PTPN22	rs2476601	1_113834946_A_G	SAIGE_411_2	Myocardial infarction	cardiovascular disease	9.39e-05	-0.089	0.914846		UKB SAIGE	11703	388806	TRUE
1p13.2_PTPN22	rs2476601	1_113834946_A_G	GCST011364	Myocardial infarction	cardiovascular disease	2.7e-06	-0.0852207	0.91831	PMID:33532862	Hartiala JA	17505	471717	TRUE
1p13.2_PTPN22	rs2476601	1_113834946_A_G	GCST90038616	Asthma	respiratory or thoracic disease	0.00032	-0.0039945	0.996013	PMID:33959723	Donertas HM	56087	484598	TRUE
1p13.2_PTPN22	rs2476601	1_113834946_A_G	GCST90038596	Respiratory or ear-nose-throat disease	Uncategorised	7.9e-06	-0.00590901	0.994108	PMID:33959723	Donertas HM	86427	484598	TRUE
1p13.2_PTPN22	rs2476601	1_113834946_A_G	SAIGE_702	Degenerative skin conditions and other dermatoses	integumentary system disease	0.000186	0.119	1.12637		UKB SAIGE	5522	404268	TRUE
1p13.2_PTPN22	rs2476601	1_113834946_A_G	SAIGE_714_1	Rheumatoid arthritis	musculoskeletal or connective tissue disease	1.49e-13	-0.269	0.764143		UKB SAIGE	4412	369497	TRUE
1p13.2_PTPN22	rs2476601	1_113834946_A_G	GCST003155	Systemic lupus erythematosus	urinary system disease	8.38229e-13	-0.329304	0.719424	PMID:26502338	Bentham J	5201	14267	TRUE
1p13.2_PTPN22	rs2476601	1_113834946_A_G	GCST003156	Systemic lupus erythematosus	urinary system disease	8.38229e-13	-0.329304	0.719424	PMID:26502338	Bentham J	5201	14267	TRUE
1p13.2_PTPN22	rs2476601	1_113834946_A_G	SAIGE_281	Other deficiency anemia	hematologic disease	2.37e-06	-0.334	0.716054		UKB SAIGE	1133	391159	TRUE
1p13.2_PTPN22	rs2476601	1_113834946_A_G	GCST90013410	Basal cell carcinoma	cell proliferation disorder	2.9e-10	0.118074	1.12533	PMID:33549134	Adolphe C	17416	392871	TRUE
1p13.2_PTPN22	rs2476601	1_113834946_A_G	SAIGE_251	Other disorders of pancreatic internal secretion	pancreas disease	0.000114	-0.296	0.743787		UKB SAIGE	943	406329	TRUE
1p13.2_PTPN22	rs2476601	1_113834946_A_G	GCST007431	Lung function (FEV1/FVC)	measurement	0.00191	0.0122		PMID:30804560	Shrine N		321047	TRUE
1p13.2_PTPN22	rs2476601	1_113834946_A_G	SAIGE_358_1	Myasthenia gravis	immune system disease	0.00188	-0.529	0.589194		UKB SAIGE	192	407044	TRUE
1p13.2_PTPN22	rs2476601	1_113834946_A_G	SAIGE_599_1	Urinary obstruction	urinary system disease	0.00486	0.516	1.67531		UKB SAIGE	164	385094	TRUE
1p13.2_PTPN22	rs2476601	1_113834946_A_G	GCST005350	Total body bone mineral density (age 45-60)	measurement	0.001497	-0.0559		PMID:29304378	Medina-Gomez C		18805	TRUE
1p13.2_PTPN22	rs2476601	1_113834946_A_G	GCST90025959	C-reactive protein levels	measurement	1.7e-05	-0.013611		PMID:34226706	Barton AR		436939	TRUE
1p13.2_PTPN22	rs2476601	1_113834946_A_G	GCST002223	HDL cholesterol	measurement	0.0006741	-0.0205		PMID:24097068	Willer CJ		94595	TRUE
1p13.2_PTPN22	rs2476601	1_113834946_A_G	GCST005569	Rheumatoid arthritis	musculoskeletal or connective tissue disease	9.005e-62	-0.465933	0.627549	PMID:23143596	Eyre S	13838	47580	TRUE
1p13.2_PTPN22	rs2476601	1_113834946_A_G	GCST005536	Type 1 diabetes	pancreas disease	1.1011e-122	-0.635995	0.529409	PMID:25751624	Onengut-Gumuscu S	6683	18856	TRUE
1p13.2_PTPN22	rs2476601	1_113834946_A_G	GCST005523	Celiac disease	gastrointestinal disease	0.0003033	-0.116004	0.890472	PMID:22057235	Trynka G	12041	24269	TRUE
1p13.2_PTPN22	rs2476601	1_113834946_A_G	GCST90002406	Reticulocyte fraction of red cells	measurement	9.7e-05	-0.0137863		PMID:32888494	Vuckovic D		408112	TRUE
1p13.2_PTPN22	rs2476601	1_113834946_A_G	FINNGEN_R6_E4_METABOLIA	Metabolic disorders	Uncategorised	0.00029	-0.04859	0.952572		FINNGEN_R6	28957	260405	TRUE
1p13.2_PTPN22	rs2476601	1_113834946_A_G	FINNGEN_R6_HYPOTHYROIDISM	Hypothyroidism (congenital or acquired)	endocrine system disease	3.8e-65	-0.29305	0.745985		FINNGEN_R6	32925	98381	TRUE
1p13.2_PTPN22	rs2476601	1_113834946_A_G	FINNGEN_R6_E4_HYTHY_AI_STRICT	Hypothyroidism, strict autoimmune	endocrine system disease	1.35e-115	-0.34469	0.70844		FINNGEN_R6	28688	235230	TRUE
1p13.2_PTPN22	rs2476601	1_113834946_A_G	FINNGEN_R6_I9_VARICVE	Varicose veins	phenotype	0.00126	-0.05603	0.945511		FINNGEN_R6	20425	246160	TRUE
1p13.2_PTPN22	rs2476601	1_113834946_A_G	FINNGEN_R6_RX_CROHN_1STLINE	First line medication for Crohns disease	gastrointestinal disease	4.41e-13	-0.07825	0.924733		FINNGEN_R6	50242	260405	TRUE
1p13.2_PTPN22	rs2476601	1_113834946_A_G	FINNGEN_R6_ASTHMA_HOSPITAL_MAIN	Asthma, hospital admissions , main diagnosis only	Uncategorised	0.00452	-0.04354	0.957394		FINNGEN_R6	21351	260405	TRUE
1p13.2_PTPN22	rs2476601	1_113834946_A_G	FINNGEN_R6_RX_STATIN	Statin medication	biological process	0.00231	-0.03512	0.96549		FINNGEN_R6	86466	260405	TRUE
1p13.2_PTPN22	rs2476601	1_113834946_A_G	FINNGEN_R6_E4_DIABETES	Diabetes mellitus	pancreas disease	2.43e-23	-0.12586	0.881738		FINNGEN_R6	45245	260405	TRUE
1p13.2_PTPN22	rs2476601	1_113834946_A_G	FINNGEN_R6_H7_USEOFEYEANTIALLERGENS	Use of eye-antiallergens (taken as indicator of allergic/atopic conjunctivitis)	biological process	0.00239	0.05839	1.06013		FINNGEN_R6	12606	253249	TRUE
1p13.2_PTPN22	rs2476601	1_113834946_A_G	FINNGEN_R6_K11_ORAL	Diseases of oral cavity, salivary glands and jaws	gastrointestinal disease	0.00298	-0.0379	0.962809		FINNGEN_R6	28141	260405	TRUE
1p13.2_PTPN22	rs2476601	1_113834946_A_G	FINNGEN_R6_FG_OTHHEART	Other heart diseases	cardiovascular disease	0.00048	-0.04103	0.9598		FINNGEN_R6	72780	208601	TRUE
1p13.2_PTPN22	rs2476601	1_113834946_A_G	FINNGEN_R6_K11_REIMB_202	KELA_REIMBURSEMENT_202	Uncategorised	3.32e-43	-0.26072	0.770497		FINNGEN_R6	13801	260405	TRUE
1p13.2_PTPN22	rs2476601	1_113834946_A_G	FINNGEN_R6_I9_HYPTENSESS	Hypertension, essential	Uncategorised	0.000212	-0.04686	0.954221		FINNGEN_R6	53941	246296	TRUE
1p13.2_PTPN22	rs2476601	1_113834946_A_G	FINNGEN_R6_M13_RHEUMA_INCLAVO	Rheumatoid arthritis , including avohilmo	musculoskeletal or connective tissue disease	4.37e-56	-0.37624	0.686438		FINNGEN_R6	8428	260405	TRUE
1p13.2_PTPN22	rs2476601	1_113834946_A_G	FINNGEN_R6_M13_SYSTCONNECT	Systemic connective tissue disorders	musculoskeletal or connective tissue disease	1.68e-09	-0.14874	0.861793		FINNGEN_R6	7055	260405	TRUE
1p13.2_PTPN22	rs2476601	1_113834946_A_G	FINNGEN_R6_E4_DM2COMA	Type 2 diabetes with coma	phenotype	2.1e-05	-0.16539	0.847563		FINNGEN_R6	3011	218171	TRUE
1p13.2_PTPN22	rs2476601	1_113834946_A_G	FINNGEN_R6_M13_RHEUMA	Rheumatoid arthritis	musculoskeletal or connective tissue disease	2.93e-53	-0.38182	0.682618		FINNGEN_R6	7909	181323	TRUE
1p13.2_PTPN22	rs2476601	1_113834946_A_G	FINNGEN_R6_RHEU_ARTHRITIS_OTH	Other arthritis (FG)	musculoskeletal or connective tissue disease	1.81e-07	-0.13351	0.875019		FINNGEN_R6	6495	210292	TRUE
1p13.2_PTPN22	rs2476601	1_113834946_A_G	FINNGEN_R6_T1D	Type1 diabetes, definitions combined	Uncategorised	4.09e-51	-0.59201	0.553214		FINNGEN_R6	3440	217748	TRUE
1p13.2_PTPN22	rs2476601	1_113834946_A_G	FINNGEN_R6_N14_GLOMERULAR	Glomerular diseases	urinary system disease	0.00029	-0.12133	0.885742		FINNGEN_R6	3676	260405	TRUE
1p13.2_PTPN22	rs2476601	1_113834946_A_G	FINNGEN_R6_RHEUMA_OTHER_WIDE	Other (seronegative) rheumatoid arthritis, wide	musculoskeletal or connective tissue disease	1.21e-27	-0.37075	0.690216		FINNGEN_R6	3831	259900	TRUE
1p13.2_PTPN22	rs2476601	1_113834946_A_G	FINNGEN_R6_RHEUMA_SERONEG	Seronegative rheumatoid arthritis	musculoskeletal or connective tissue disease	4.11e-14	-0.3153	0.72957		FINNGEN_R6	2484	206281	TRUE
1p13.2_PTPN22	rs2476601	1_113834946_A_G	FINNGEN_R6_DM_BCKGRND_RETINA	Background diabetic retinopathy	disease of visual system	4.1e-24	-0.43452	0.647575		FINNGEN_R6	2510	244818	TRUE
1p13.2_PTPN22	rs2476601	1_113834946_A_G	FINNGEN_R6_H7_VITRHAEMORR	Vitreous haemorrhage	Uncategorised	2.52e-05	-0.20423	0.815275		FINNGEN_R6	1727	253256	TRUE
1p13.2_PTPN22	rs2476601	1_113834946_A_G	NEALE2_6145_1	Serious illness, injury or assault to yourself | illness, injury, bereavement, stress in last 2 years	injury, poisoning or other complication	0.000122975	-0.0514495	0.949852		UKB Neale v2	33241	358836	TRUE
1p13.2_PTPN22	rs2476601	1_113834946_A_G	NEALE2_20528	Diagnosed with life-threatening illness	Uncategorised	0.00375555	-0.0526143	0.948746		UKB Neale v2	19291	117617	TRUE
1p13.2_PTPN22	rs2476601	1_113834946_A_G	NEALE2_6155_6	Folic acid or folate (vit b9) | vitamin and mineral supplements	Uncategorised	3.90768e-05	-0.110937	0.894995		UKB Neale v2	7603	359245	TRUE
1p13.2_PTPN22	rs2476601	1_113834946_A_G	FINNGEN_R6_C3_LYMPHNODES_SECONDARY_NAS	Secondary and unspecified malignant neoplasm of lymph nodes	cell proliferation disorder	7.19e-05	-0.21481	0.806695		FINNGEN_R6	1381	260405	TRUE
1p13.2_PTPN22	rs2476601	1_113834946_A_G	NEALE2_6177_3	Insulin | medication for cholesterol, blood pressure or diabetes	Uncategorised	3.02898e-18	-0.429348	0.650933		UKB Neale v2	2248	165340	TRUE
1p13.2_PTPN22	rs2476601	1_113834946_A_G	NEALE2_20003_1140882694	Betnovate cream | treatment/medication code	measurement	0.000457373	0.22984	1.2584		UKB Neale v2	1266	361141	TRUE
1p13.2_PTPN22	rs2476601	1_113834946_A_G	NEALE2_30040_raw	Mean corpuscular volume	measurement	0.000835293	0.0571422			UKB Neale v2		350473	TRUE
1p13.2_PTPN22	rs2476601	1_113834946_A_G	NEALE2_20003_1140873548	Oxytetracycline | treatment/medication code	Uncategorised	0.00433967	-0.202927	0.816338		UKB Neale v2	1075	361141	TRUE
1p13.2_PTPN22	rs2476601	1_113834946_A_G	FINNGEN_R6_E4_THYROIDITAUTOIM	Autoimmune thyroiditis	endocrine system disease	9.15e-12	-0.86615	0.420568		FINNGEN_R6	301	222276	TRUE
1p13.2_PTPN22	rs2476601	1_113834946_A_G	FINNGEN_R6_CD2_HODGKIN_LYMPHOMA_EXALLC	Hodgkin lymphoma (controls excluding all cancers)	cell proliferation disorder	0.00315	-0.27772	0.757509		FINNGEN_R6	454	209588	TRUE
1p13.2_PTPN22	rs2476601	1_113834946_A_G	NEALE2_20003_1140870862	Calcichew forte 2.5g chewable tablet | treatment/medication code	measurement	0.00348264	-0.36025	0.697502		UKB Neale v2	357	361141	TRUE
1p13.2_PTPN22	rs2476601	1_113834946_A_G	GCST90013422	Ultradistal forearm bone mineral density	measurement	0.000919888	-0.056317		PMID:33097703	Surakka I		21907	TRUE
1p13.2_PTPN22	rs2476601	1_113834946_A_G	SAIGE_960	Poisoning by antibiotics	injury, poisoning or other complication	3.82e-06	-0.0828	0.920535		UKB SAIGE	18430	400227	TRUE
1p13.2_PTPN22	rs2476601	1_113834946_A_G	FINNGEN_R6_E4_HYTHYSUBS	Hypothyroidism due to medicaments and other exogenous substances	endocrine system disease	0.00381	-0.50897	0.601114		FINNGEN_R6	134	222109	TRUE
1p13.2_PTPN22	rs2476601	1_113834946_A_G	SAIGE_411_8	Other chronic ischemic heart disease, unspecified	Uncategorised	0.000217	-0.0756	0.927187		UKB SAIGE	14921	392024	TRUE
1p13.2_PTPN22	rs2476601	1_113834946_A_G	SAIGE_172_2	Other non-epithelial cancer of skin	cell proliferation disorder	0.00016	0.0868	1.09068		UKB SAIGE	11149	406220	TRUE
1p13.2_PTPN22	rs2476601	1_113834946_A_G	FINNGEN_R6_C3_BONE_CARTILAGE_LIMBS	Malignant neoplasm of bone and articular cartilage of limbs	Uncategorised	0.00374	-0.63959	0.527509		FINNGEN_R6	83	260405	TRUE
1p13.2_PTPN22	rs2476601	1_113834946_A_G	SAIGE_362_2	Degeneration of macula and posterior pole of retina	disease of visual system	0.00137	-0.161	0.851292		UKB SAIGE	2191	399050	TRUE
1p13.2_PTPN22	rs2476601	1_113834946_A_G	SAIGE_245_21	Chronic lymphocytic thyroiditis	endocrine system disease	0.00362	-0.477	0.620643		UKB SAIGE	210	391639	TRUE
1p13.2_PTPN22	rs2476601	1_113834946_A_G	GCST004988	Breast cancer	cell proliferation disorder	1.933e-08	-0.058	0.94365	PMID:29059683	Michailidou K	76192	139274	TRUE
1p13.2_PTPN22	rs2476601	1_113834946_A_G	GCST90025984	Lymphocyte counts	measurement	9.4e-61	0.0519739		PMID:34226706	Barton AR		443762	TRUE
1p13.2_PTPN22	rs2476601	1_113834946_A_G	GCST90025950	Monocyte count	measurement	4.7e-09	0.0183814		PMID:34226706	Barton AR		443529	TRUE
1p13.2_PTPN22	rs2476601	1_113834946_A_G	GCST90025953	Total cholesterol levels	measurement	0.004	0.00929455		PMID:34226706	Barton AR		437878	TRUE
1p13.2_PTPN22	rs2476601	1_113834946_A_G	GCST90025995	Serum total protein level	measurement	5.3e-06	0.0159672		PMID:34226706	Barton AR		400482	TRUE
1p13.2_PTPN22	rs2476601	1_113834946_A_G	GCST003372	Glomerular filtration rate (creatinine)	measurement	0.004	0.0043		PMID:26831199	Pattaro C		133413	TRUE
1p13.2_PTPN22	rs2476601	1_113834946_A_G	GCST90002316	Lymphocyte counts	measurement	1.47e-67	0.054421		PMID:32888493	Chen MH		524923	TRUE
1p13.2_PTPN22	rs2476601	1_113834946_A_G	GCST90002389	Lymphocyte percentage of white cells	measurement	1e-06	0.0173557		PMID:32888494	Vuckovic D		408112	TRUE
1p13.2_PTPN22	rs2476601	1_113834946_A_G	GCST90002405	Reticulocyte count	measurement	0.00022	-0.0130346		PMID:32888494	Vuckovic D		408112	TRUE
1p13.2_PTPN22	rs2476601	1_113834946_A_G	GCST90002380	Basophil percentage of white cells	measurement	6.3e-16	-0.029631		PMID:32888494	Vuckovic D		408112	TRUE
1p13.2_PTPN22	rs2476601	1_113834946_A_G	FINNGEN_R6_FG_CVD	Cardiovascular diseases (excluding rheumatic etc)	cardiovascular disease	1.38e-05	-0.04416	0.956801		FINNGEN_R6	124584	260405	TRUE
1p13.2_PTPN22	rs2476601	1_113834946_A_G	FINNGEN_R6_C3_OTHER_SKIN_EXALLC	Other malignant neoplasms of skin (=non-melanoma skin cancer) (controls excluding all cancers)	cell proliferation disorder	2.39e-05	0.08423	1.08788		FINNGEN_R6	13705	217775	TRUE
1p13.2_PTPN22	rs2476601	1_113834946_A_G	FINNGEN_R6_AUTOIMMUNE	Autoimmune diseases	immune system disease	3.33e-174	-0.32359	0.723547		FINNGEN_R6	52657	260405	TRUE
1p13.2_PTPN22	rs2476601	1_113834946_A_G	FINNGEN_R6_L12_OTHERSKINSUBCUTIS	Other disorders of skin and subcutaneous tissue	integumentary system disease	0.000208	-0.06586	0.936262		FINNGEN_R6	13796	260405	TRUE
1p13.2_PTPN22	rs2476601	1_113834946_A_G	FINNGEN_R6_H7_CHOROIDRETINA	Disorders of choroid and retina	disease of visual system	1.24e-10	-0.10098	0.903951		FINNGEN_R6	19215	260405	TRUE
1p13.2_PTPN22	rs2476601	1_113834946_A_G	FINNGEN_R6_D3_ANAEMIA	Anaemias	hematologic disease	4.05e-11	-0.14411	0.865793		FINNGEN_R6	15237	80693	TRUE
1p13.2_PTPN22	rs2476601	1_113834946_A_G	FINNGEN_R6_D3_NUTRIANAEMIA	Nutritional anaemias	phenotype	7.78e-11	-0.14004	0.869323		FINNGEN_R6	9386	260405	TRUE
1p13.2_PTPN22	rs2476601	1_113834946_A_G	FINNGEN_R6_O15_PREG_DM	Diabetes mellitus in pregnancy	pregnancy or perinatal disease	6.29e-05	-0.09962	0.905181		FINNGEN_R6	7676	138100	TRUE
1p13.2_PTPN22	rs2476601	1_113834946_A_G	FINNGEN_R6_DM_RETINA_PROLIF	Proliferative diabetic retinopathy	disease of visual system	6.3e-24	-0.21328	0.80793		FINNGEN_R6	10860	253168	TRUE
1p13.2_PTPN22	rs2476601	1_113834946_A_G	GCST90014023	Type 1 diabetes	pancreas disease	5.91e-208	-0.64304	0.525692	PMID:34012112	Chiou J	18942	520580	TRUE
1p13.2_PTPN22	rs2476601	1_113834946_A_G	FINNGEN_R6_H7_VITRBODYGLOBE	Disorders of vitreous body	disease of visual system	0.00115	-0.07297	0.929629		FINNGEN_R6	8542	260071	TRUE
1p13.2_PTPN22	rs2476601	1_113834946_A_G	FINNGEN_R6_THYROID_DISORDER_IBD	Disorders of thyroid, IBD co-morbidities	gastrointestinal disease	2.92e-31	-0.34045	0.71145		FINNGEN_R6	6270	79973	TRUE
1p13.2_PTPN22	rs2476601	1_113834946_A_G	FINNGEN_R6_E4_METABO	Other metabolic disorders	Uncategorised	1.05e-07	-0.24194	0.785103		FINNGEN_R6	2027	233475	TRUE
1p13.2_PTPN22	rs2476601	1_113834946_A_G	FINNGEN_R6_DM_NEPHROPATHY	Diabetic nephropathy	urinary system disease	2.56e-09	-0.19648	0.821618		FINNGEN_R6	3957	253692	TRUE
1p13.2_PTPN22	rs2476601	1_113834946_A_G	FINNGEN_R6_C3_UNCERTAIN_SECONDARY	Secondary uncertain malignant neoplasm	cell proliferation disorder	0.00112	-0.13826	0.870872		FINNGEN_R6	2237	260405	TRUE
1p13.2_PTPN22	rs2476601	1_113834946_A_G	FINNGEN_R6_G6_DIABETNEUR	Diabethic neuropathy	nervous system disease	1.89e-10	-0.31254	0.731586		FINNGEN_R6	1776	233083	TRUE
1p13.2_PTPN22	rs2476601	1_113834946_A_G	FINNGEN_R6_H7_RETINOPATHYDIAB_PROLIF	Proliferative diabetic retinopathy	disease of visual system	5.77e-19	-0.45335	0.635496		FINNGEN_R6	1737	242927	TRUE
1p13.2_PTPN22	rs2476601	1_113834946_A_G	FINNGEN_R6_DM_MACULOPATHY_EXMORE	Diabetic maculopathy (more control exclusions)	disease of visual system	4.87e-16	-0.36515	0.694093		FINNGEN_R6	2273	216574	TRUE
1p13.2_PTPN22	rs2476601	1_113834946_A_G	FINNGEN_R6_DM_RETINA_NOS	Unspecified diabetic retinopathy	disease of visual system	1.79e-17	-0.37768	0.68545		FINNGEN_R6	2263	244571	TRUE
1p13.2_PTPN22	rs2476601	1_113834946_A_G	GCST004610	White blood cell count	measurement	2.146e-21	0.0561097		PMID:27863252	Astle WJ		172435	TRUE
1p13.2_PTPN22	rs2476601	1_113834946_A_G	NEALE2_2443	Diabetes diagnosed by doctor	pancreas disease	7.09848e-09	-0.104403	0.900862		UKB Neale v2	17275	360192	TRUE
1p13.2_PTPN22	rs2476601	1_113834946_A_G	NEALE2_20160	Ever smoked	biological process	0.00190036	0.0245097	1.02481		UKB Neale v2	141560	359751	TRUE
1p13.2_PTPN22	rs2476601	1_113834946_A_G	NEALE2_20002_1075	Heart attack/myocardial infarction | non-cancer illness code, self-reported	cardiovascular disease	0.00361166	-0.0745891	0.928125		UKB Neale v2	8239	361141	TRUE
1p13.2_PTPN22	rs2476601	1_113834946_A_G	NEALE2_2473	Other serious medical condition/disability diagnosed by doctor	Uncategorised	5.07214e-16	-0.0781265	0.924847		UKB Neale v2	72965	354588	TRUE
1p13.2_PTPN22	rs2476601	1_113834946_A_G	FINNGEN_R6_AUTOIMMUNE_HYPERTHYROIDISM	Autoimmune hyperthyroidism	endocrine system disease	2.89e-13	-0.45996	0.631309		FINNGEN_R6	1161	204701	TRUE
1p13.2_PTPN22	rs2476601	1_113834946_A_G	NEALE2_20002_1464	Rheumatoid arthritis | non-cancer illness code, self-reported	musculoskeletal or connective tissue disease	8.70733e-13	-0.263933	0.768025		UKB Neale v2	4017	361141	TRUE
1p13.2_PTPN22	rs2476601	1_113834946_A_G	NEALE2_20003_1140884516	Thyroxine product | treatment/medication code	measurement	6.2647e-39	-0.467857	0.626343		UKB Neale v2	4246	361141	TRUE
1p13.2_PTPN22	rs2476601	1_113834946_A_G	NEALE2_20003_1140909708	Furosemide | treatment/medication code	measurement	0.000223936	-0.165313	0.847629		UKB Neale v2	2714	361141	TRUE
1p13.2_PTPN22	rs2476601	1_113834946_A_G	FINNGEN_R6_E4_DM1PERIPH	Type 1 diabetes with peripheral circulatory complications	cardiovascular disease	2.09e-05	-0.40341	0.668038		FINNGEN_R6	459	215619	TRUE
1p13.2_PTPN22	rs2476601	1_113834946_A_G	NEALE2_20002_1225	Hyperthyroidism/thyrotoxicosis | non-cancer illness code, self-reported	Uncategorised	4.34166e-14	-0.337465	0.713577		UKB Neale v2	2730	361141	TRUE
1p13.2_PTPN22	rs2476601	1_113834946_A_G	NEALE2_3090	Used an inhaler for chest within last hour	Uncategorised	0.00147054	-0.15118	0.859693		UKB Neale v2	2424	331625	TRUE
1p13.2_PTPN22	rs2476601	1_113834946_A_G	NEALE2_2986	Started insulin within one year diagnosis of diabetes	Uncategorised	2.64941e-21	-0.491858	0.611489		UKB Neale v2	1999	16415	TRUE
1p13.2_PTPN22	rs2476601	1_113834946_A_G	NEALE2_135	Number of self-reported non-cancer illnesses	Uncategorised	8.24113e-12	-0.0211759			UKB Neale v2		361141	TRUE
1p13.2_PTPN22	rs2476601	1_113834946_A_G	NEALE2_1249	Past tobacco smoking	Uncategorised	0.00113398	-0.016243			UKB Neale v2		332141	TRUE
1p13.2_PTPN22	rs2476601	1_113834946_A_G	NEALE2_30130_raw	Monocyte count	measurement	0.000351332	0.00305547			UKB Neale v2		349856	TRUE
1p13.2_PTPN22	rs2476601	1_113834946_A_G	FINNGEN_R6_C3_DLBCL	Diffuse large B-cell lymphoma	cell proliferation disorder	0.00409	-0.31745	0.728003		FINNGEN_R6	327	260405	TRUE
1p13.2_PTPN22	rs2476601	1_113834946_A_G	FINNGEN_R6_M13_DERMATOPOLY	Dermatopolymyositis	integumentary system disease	2.49e-05	-0.53155	0.587693		FINNGEN_R6	262	253612	TRUE
1p13.2_PTPN22	rs2476601	1_113834946_A_G	FINNGEN_R6_E4_HYPODRUG	Drug-induced hypoglycaemia without coma	injury, poisoning or other complication	0.00216	-0.36574	0.693683		FINNGEN_R6	276	259074	TRUE
1p13.2_PTPN22	rs2476601	1_113834946_A_G	SAIGE_411	Ischemic heart disease	cardiovascular disease	6.89e-05	-0.0586	0.943084		UKB SAIGE	31355	408458	TRUE
1p13.2_PTPN22	rs2476601	1_113834946_A_G	FINNGEN_R6_M13_POLYMYO	Polymyositis	urinary system disease	4.75e-05	-0.68735	0.502907		FINNGEN_R6	147	253497	TRUE
1p13.2_PTPN22	rs2476601	1_113834946_A_G	SAIGE_250	Diabetes mellitus	pancreas disease	1.48e-07	-0.0931	0.911102		UKB SAIGE	20203	408959	TRUE
1p13.2_PTPN22	rs2476601	1_113834946_A_G	FINNGEN_R6_D3_NUTRIANAEMIAOTHER	Other nutritional anaemias	hematologic disease	0.00461	-0.44156	0.643033		FINNGEN_R6	168	251187	TRUE
1p13.2_PTPN22	rs2476601	1_113834946_A_G	SAIGE_244	Hypothyroidism	endocrine system disease	1.96e-78	-0.396	0.673007		UKB SAIGE	14871	406300	TRUE
1p13.2_PTPN22	rs2476601	1_113834946_A_G	FINNGEN_R6_FELTY	Felty syndrome	musculoskeletal or connective tissue disease	0.00122	-0.7061	0.493565		FINNGEN_R6	88	254636	TRUE
1p13.2_PTPN22	rs2476601	1_113834946_A_G	GCST90038610	Myocardial infarction	cardiovascular disease	0.00018	-0.00191237	0.998089	PMID:33959723	Donertas HM	11081	484598	TRUE
1p13.2_PTPN22	rs2476601	1_113834946_A_G	FINNGEN_R6_C3_BONE_CARTILAGE_LIMBS_EXALLC	Malignant neoplasm of bone and articular cartilage of limbs (controls excluding all cancers)	Uncategorised	0.00423	-0.62831	0.533493		FINNGEN_R6	83	204153	TRUE
1p13.2_PTPN22	rs2476601	1_113834946_A_G	GCST90000529	Type 1 diabetes	pancreas disease	5.57204e-74	-0.671466	0.510959	PMID:33830302	Inshaw JRJ	7467	17685	TRUE
1p13.2_PTPN22	rs2476601	1_113834946_A_G	SAIGE_573_7	Abnormal results of function study of liver	Uncategorised	0.000592	-0.137	0.87197		UKB SAIGE	3479	403534	TRUE
1p13.2_PTPN22	rs2476601	1_113834946_A_G	SAIGE_362_29	Macular degeneration (senile) of retina nos	Uncategorised	0.00204	-0.155	0.856415		UKB SAIGE	2188	399047	TRUE
1p13.2_PTPN22	rs2476601	1_113834946_A_G	SAIGE_416	Cardiomegaly	phenotype	0.00366	-0.135	0.873716		UKB SAIGE	2573	404948	TRUE
1p13.2_PTPN22	rs2476601	1_113834946_A_G	GCST004132	Crohn's disease	gastrointestinal disease	6.443e-16	0.2312	1.26011	PMID:28067908	de Lange KM	12194	40266	TRUE
1p13.2_PTPN22	rs2476601	1_113834946_A_G	SAIGE_251_1	Hypoglycemia	phenotype	9.19e-05	-0.302	0.739338		UKB SAIGE	939	387258	TRUE
1p13.2_PTPN22	rs2476601	1_113834946_A_G	SAIGE_281_1	Megaloblastic anemia	hematologic disease	8.24e-07	-0.359	0.698374		UKB SAIGE	1076	391102	TRUE
1p13.2_PTPN22	rs2476601	1_113834946_A_G	SAIGE_443_7	Peripheral angiopathy in diseases classified elsewhere	Uncategorised	4.84e-05	-0.494	0.610181		UKB SAIGE	385	400980	TRUE
1p13.2_PTPN22	rs2476601	1_113834946_A_G	GCST90016611	Crohn's disease vs ulcerative colitis (ordinary least squares (OLS))	gastrointestinal disease	5.9e-09	0.044	1.04498	PMID:33686288	Peyrot WJ	12924	12924	TRUE
1p13.2_PTPN22	rs2476601	1_113834946_A_G	GCST90016610	Crohn's disease vs rheumatoid arthritis (ordinary least squares (OLS))	gastrointestinal disease	1.1e-65	0.15	1.16183	PMID:33686288	Peyrot WJ	14831	14831	TRUE
1p13.2_PTPN22	rs2476601	1_113834946_A_G	GCST005194	Coronary artery disease	cardiovascular disease	6.597e-07	-0.0438	0.957145	PMID:29212778	van der Harst P	34541	296525	TRUE
1p13.2_PTPN22	rs2476601	1_113834946_A_G	GCST90025947	Serum alkaline phosphatase levels	measurement	6.4e-19	0.025719		PMID:34226706	Barton AR		437896	TRUE
1p13.2_PTPN22	rs2476601	1_113834946_A_G	GCST90025972	Reticulocyte count	measurement	0.002	-0.0116579		PMID:34226706	Barton AR		437291	TRUE
1p13.2_PTPN22	rs2476601	1_113834946_A_G	GCST90025977	Neutrophil count	measurement	3.8e-30	0.0365233		PMID:34226706	Barton AR		443782	TRUE
1p13.2_PTPN22	rs2476601	1_113834946_A_G	GCST005581	Primary biliary cirrhosis	cell proliferation disorder	0.0004378	-0.174793	0.839631	PMID:22961000	Liu JZ	2861	11375	TRUE
1p13.2_PTPN22	rs2476601	1_113834946_A_G	GCST90002374	White blood cell count	measurement	3.35e-67	0.052755		PMID:32888493	Chen MH		562243	TRUE
1p13.2_PTPN22	rs2476601	1_113834946_A_G	GCST90002386	High light scatter reticulocyte percentage of red cells	measurement	6e-05	-0.0141113		PMID:32888494	Vuckovic D		408112	TRUE
1p13.2_PTPN22	rs2476601	1_113834946_A_G	FINNGEN_R6_G6_CARPTU	Carpal tunnel syndrome	nervous system disease	0.00246	-0.05804	0.943612		FINNGEN_R6	13813	245120	TRUE
1p13.2_PTPN22	rs2476601	1_113834946_A_G	FINNGEN_R6_J10_CHRONTONSADEN	Chronic diseases of tonsils and adenoids	immune system disease	2.28e-05	0.05947	1.06127		FINNGEN_R6	29135	228343	TRUE
1p13.2_PTPN22	rs2476601	1_113834946_A_G	FINNGEN_R6_I9_HEARTFAIL_AND_ANTIHYPERT	Heart failure and antihypertensive medication	cardiovascular disease	0.000187	-0.06869	0.933616		FINNGEN_R6	28530	154248	TRUE
1p13.2_PTPN22	rs2476601	1_113834946_A_G	FINNGEN_R6_M13_POLYARTHROPATHIES	Polyarthropathies	musculoskeletal or connective tissue disease	4.38e-35	-0.20212	0.816997		FINNGEN_R6	19175	192589	TRUE
1p13.2_PTPN22	rs2476601	1_113834946_A_G	FINNGEN_R6_HYPOTHY_LEVOTHY	Hypothyroidism, levothyroxin purchases	endocrine system disease	2.15e-65	-0.29416	0.745157		FINNGEN_R6	32581	98164	TRUE
1p13.2_PTPN22	rs2476601	1_113834946_A_G	FINNGEN_R6_RX_CROHN_2NDLINE	Second line medication for Crohns disease	gastrointestinal disease	1.98e-31	-0.21718	0.804785		FINNGEN_R6	13438	260405	TRUE
1p13.2_PTPN22	rs2476601	1_113834946_A_G	FINNGEN_R6_M13_MUSCULOSKELETAL	Diseases of the musculoskeletal system and connective tissue	musculoskeletal or connective tissue disease	0.000218	-0.03366	0.9669		FINNGEN_R6	140249	260405	TRUE
1p13.2_PTPN22	rs2476601	1_113834946_A_G	FINNGEN_R6_HYPOTHY_REIMB	Hypothyroidism, drug reimbursement	endocrine system disease	1.96e-62	-0.45974	0.631448		FINNGEN_R6	8575	74138	TRUE
1p13.2_PTPN22	rs2476601	1_113834946_A_G	FINNGEN_R6_E4_ENDONUTRMET	Endocrine, nutritional and metabolic diseases	endocrine system disease	2.25e-67	-0.16608	0.846978		FINNGEN_R6	97333	260405	TRUE
1p13.2_PTPN22	rs2476601	1_113834946_A_G	FINNGEN_R6_C3_OTHER_SKIN	Other malignant neoplasms of skin (=non-melanoma skin cancer)	cell proliferation disorder	0.00012	0.07476	1.07763		FINNGEN_R6	13705	260405	TRUE
1p13.2_PTPN22	rs2476601	1_113834946_A_G	FINNGEN_R6_T1D_WIDE1	Type 1 diabetes, wide definition, subgroup 1	Uncategorised	1.05e-67	-0.51257	0.598954		FINNGEN_R6	6272	218349	TRUE
1p13.2_PTPN22	rs2476601	1_113834946_A_G	FINNGEN_R6_D3_ANAEMIA_IRONDEF_NAS	Other and unspecified iron deficiency	phenotype	0.00155	-0.08784	0.915907		FINNGEN_R6	5381	256400	TRUE
1p13.2_PTPN22	rs2476601	1_113834946_A_G	FINNGEN_R6_H7_RETINOPATHYDIAB	Diabetic retinopathy	disease of visual system	2.47e-30	-0.371	0.690044		FINNGEN_R6	4525	245715	TRUE
1p13.2_PTPN22	rs2476601	1_113834946_A_G	FINNGEN_R6_OTHER_SYSTCON_FG	Other systemic involvement of connective tissue (FG)	musculoskeletal or connective tissue disease	5.05e-08	-0.15744	0.854328		FINNGEN_R6	5168	208965	TRUE
1p13.2_PTPN22	rs2476601	1_113834946_A_G	FINNGEN_R6_H7_MACULOPATHYDIAB	Diabetic maculopathy	disease of visual system	1.28e-14	-0.34022	0.711614		FINNGEN_R6	2273	243463	TRUE
1p13.2_PTPN22	rs2476601	1_113834946_A_G	FINNGEN_R6_K11_OTHINFLIV	Other inflammatory liver diseases	Uncategorised	0.00385	-0.17115	0.842695		FINNGEN_R6	1146	255136	TRUE
1p13.2_PTPN22	rs2476601	1_113834946_A_G	FINNGEN_R6_E4_THYTOXGOITDIF	Thyrotoxicosis with diffuse goitre	endocrine system disease	5.24e-24	-0.41665	0.659252		FINNGEN_R6	2778	224753	TRUE
1p13.2_PTPN22	rs2476601	1_113834946_A_G	NEALE2_6177_100	None of the above | medication for cholesterol, blood pressure or diabetes	Uncategorised	0.00378148	0.0330071	1.03356		UKB Neale v2	54968	165340	TRUE
1p13.2_PTPN22	rs2476601	1_113834946_A_G	NEALE2_6150_1	Heart attack | vascular/heart problems diagnosed by doctor	cardiovascular disease	0.00363113	-0.0743334	0.928362		UKB Neale v2	8288	360420	TRUE
1p13.2_PTPN22	rs2476601	1_113834946_A_G	NEALE2_1418_2	Semi-skimmed | milk type used	measurement	0.00130897	0.0260596	1.0264		UKB Neale v2	125936	360806	TRUE
1p13.2_PTPN22	rs2476601	1_113834946_A_G	NEALE2_20003_1141191044	Levothyroxine sodium | treatment/medication code	measurement	2.62786e-95	-0.402271	0.6688		UKB Neale v2	14689	361141	TRUE
1p13.2_PTPN22	rs2476601	1_113834946_A_G	FINNGEN_R6_M13_OSTEOMYELITIS	Osteomyelitis	infectious disease	0.000252	-0.22741	0.796594		FINNGEN_R6	1030	250169	TRUE
1p13.2_PTPN22	rs2476601	1_113834946_A_G	FINNGEN_R6_E4_DM1COMA	Type 1 diabetes with coma	phenotype	4.99e-20	-0.49385	0.610272		FINNGEN_R6	1578	216738	TRUE
1p13.2_PTPN22	rs2476601	1_113834946_A_G	FINNGEN_R6_E4_HYPOGLYC	Hypoglycaemia, other or unspecified	phenotype	1.29e-05	-0.24786	0.780469		FINNGEN_R6	1240	260038	TRUE
1p13.2_PTPN22	rs2476601	1_113834946_A_G	FINNGEN_R6_L12_ACNE_VULGARIS	Acne vulgaris	integumentary system disease	0.00263	-0.16702	0.846183		FINNGEN_R6	1315	252303	TRUE
1p13.2_PTPN22	rs2476601	1_113834946_A_G	FINNGEN_R6_M13_OSTEONECROSIS	Osteonecrosis	musculoskeletal or connective tissue disease	0.00296	0.21569	1.24072		FINNGEN_R6	763	249902	TRUE
1p13.2_PTPN22	rs2476601	1_113834946_A_G	NEALE2_20003_1140870422	Folic acid product | treatment/medication code	measurement	1.29175e-07	-0.224479	0.798932		UKB Neale v2	3024	361141	TRUE
1p13.2_PTPN22	rs2476601	1_113834946_A_G	NEALE2_30190_raw	Monocyte percentage	measurement	6.92338e-05	-0.0416161			UKB Neale v2		349861	TRUE
1p13.2_PTPN22	rs2476601	1_113834946_A_G	NEALE2_2080	Frequency of tiredness / lethargy in last 2 weeks	measurement	0.0039107	-0.0092888			UKB Neale v2		350580	TRUE
1p13.2_PTPN22	rs2476601	1_113834946_A_G	NEALE2_30210_raw	Eosinophill percentage	measurement	0.000408845	-0.025563			UKB Neale v2		349861	TRUE
1p13.2_PTPN22	rs2476601	1_113834946_A_G	FINNGEN_R6_H7_ORBIT	Disorders of orbit	Uncategorised	6.86e-07	-0.36879	0.691571		FINNGEN_R6	745	242105	TRUE
1p13.2_PTPN22	rs2476601	1_113834946_A_G	NEALE2_20002_1462	Crohns disease | non-cancer illness code, self-reported	gastrointestinal disease	0.000620018	0.241213	1.27279		UKB Neale v2	1096	361141	TRUE
1p13.2_PTPN22	rs2476601	1_113834946_A_G	GCST90012112	Total testosterone levels	measurement	0.0022	0.0130008		PMID:32042192	Ruth KS		230454	TRUE
1p13.2_PTPN22	rs2476601	1_113834946_A_G	FINNGEN_R6_E4_HYTHYPOSTINF	Postinfectious hypothyroidism	endocrine system disease	7.64e-05	-0.7739	0.461211		FINNGEN_R6	114	222089	TRUE
1p13.2_PTPN22	rs2476601	1_113834946_A_G	SAIGE_250_2	Type 2 diabetes	Uncategorised	2.22e-05	-0.0776	0.925334		UKB SAIGE	18945	407701	TRUE
1p13.2_PTPN22	rs2476601	1_113834946_A_G	SAIGE_411_3	Angina pectoris	phenotype	0.000503	-0.0683	0.93398		UKB SAIGE	16175	393278	TRUE
1p13.2_PTPN22	rs2476601	1_113834946_A_G	FINNGEN_R6_Z21_PERSONAL_HISTORY_ALLERGY_DRUGS_MEDICAM_BIOLO_SUBST	Personal history of allergy to drugs, medicaments and biological substances	Uncategorised	0.00177	-0.67604	0.508627		FINNGEN_R6	87	231172	TRUE
1p13.2_PTPN22	rs2476601	1_113834946_A_G	GCST90038635	Thyroid problem (not cancer)	endocrine system disease	9.8e-186	-0.0227527	0.977504	PMID:33959723	Donertas HM	28254	484598	TRUE
1p13.2_PTPN22	rs2476601	1_113834946_A_G	GCST90038636	Hyperthyroidism or thyrotoxicosis	endocrine system disease	1.8e-17	-0.00255884	0.997444	PMID:33959723	Donertas HM	3731	484598	TRUE
1p13.2_PTPN22	rs2476601	1_113834946_A_G	GCST90038678	Anemia	phenotype	3.9e-07	-0.00181094	0.998191	PMID:33959723	Donertas HM	5259	484598	TRUE
1p13.2_PTPN22	rs2476601	1_113834946_A_G	GCST90038618	Other respiratory problems	respiratory or thoracic disease	0.002	-0.00110451	0.998896	PMID:33959723	Donertas HM	5283	484598	TRUE
1p13.2_PTPN22	rs2476601	1_113834946_A_G	GCST006696	Parental longevity (mother's attained age)	measurement	0.0011	-0.0116975		PMID:29227965	Pilling LC		412937	TRUE
1p13.2_PTPN22	rs2476601	1_113834946_A_G	SAIGE_480_1	Bacterial pneumonia	infectious disease	0.00395	-0.0837	0.919707		UKB SAIGE	6710	405248	TRUE
1p13.2_PTPN22	rs2476601	1_113834946_A_G	GCST90006909	Human herpes virus 7 U14 antibody levels	measurement	0.00122951	0.0829786		PMID:33204752	Butler-Laporte G		8528	TRUE
1p13.2_PTPN22	rs2476601	1_113834946_A_G	NEALE2_20003_1141200708	Strontium product | treatment/medication code	measurement	0.00215669	0.64971	1.91499		UKB Neale v2	121	361141	TRUE
1p13.2_PTPN22	rs2476601	1_113834946_A_G	SAIGE_250_23	Type 2 diabetes with ophthalmic manifestations	Uncategorised	0.00028	-0.238	0.788203		UKB SAIGE	1298	390054	TRUE
1p13.2_PTPN22	rs2476601	1_113834946_A_G	GCST004440	Interferon gamma-induced protein 10 levels	measurement	0.004108	-0.0941		PMID:27989323	Ahola-Olli AV		3685	TRUE
1p13.2_PTPN22	rs2476601	1_113834946_A_G	GCST006867	Type 2 diabetes	pancreas disease	1.834e-06	-0.0557	0.945823	PMID:30054458	Xue A	62892	659316	TRUE
1p13.2_PTPN22	rs2476601	1_113834946_A_G	GCST90025970	High light scatter reticulocyte count	measurement	0.00023	-0.0129277		PMID:34226706	Barton AR		437723	TRUE
1p13.2_PTPN22	rs2476601	1_113834946_A_G	GCST90025945	Cystatin C levels	measurement	1.2e-09	-0.0182918		PMID:34226706	Barton AR		437846	TRUE
1p13.2_PTPN22	rs2476601	1_113834946_A_G	GCST90025960	Mean platelet volume	measurement	0.0024	0.00664108		PMID:34226706	Barton AR		445364	TRUE
1p13.2_PTPN22	rs2476601	1_113834946_A_G	GCST90025978	Lung function (FEV1/FVC)	measurement	0.00054	0.0111155		PMID:34226706	Barton AR		371898	TRUE
1p13.2_PTPN22	rs2476601	1_113834946_A_G	GCST90002340	Monocyte count	measurement	1.14e-10	0.019969		PMID:32888493	Chen MH		521594	TRUE
1p13.2_PTPN22	rs2476601	1_113834946_A_G	GCST90002369	Red cell distribution width	measurement	0.000253	-0.011398		PMID:32888493	Chen MH		531774	TRUE
1p13.2_PTPN22	rs2476601	1_113834946_A_G	GCST90002398	Neutrophil count	measurement	1.1e-25	0.0370903		PMID:32888494	Vuckovic D		408112	TRUE
1p13.2_PTPN22	rs2476601	1_113834946_A_G	GCST90002404	Red cell distribution width	measurement	0.00096	-0.011574		PMID:32888494	Vuckovic D		408112	TRUE
1p13.2_PTPN22	rs2476601	1_113834946_A_G	FINNGEN_R6_L12_DISORDSKINAPPENDIX	Disorders of skin appendages	integumentary system disease	0.00126	-0.06923	0.933112		FINNGEN_R6	9417	260405	TRUE
1p13.2_PTPN22	rs2476601	1_113834946_A_G	FINNGEN_R6_J10_ASTHMA_EXMORE	Asthma (more control exclusions)	Uncategorised	0.000913	-0.04948	0.951724		FINNGEN_R6	25544	178846	TRUE
1p13.2_PTPN22	rs2476601	1_113834946_A_G	FINNGEN_R6_I9_ISCHHEART	Ischemic heart diseases	cardiovascular disease	0.00166	-0.04442	0.956552		FINNGEN_R6	37854	260405	TRUE
1p13.2_PTPN22	rs2476601	1_113834946_A_G	FINNGEN_R6_KELA_DIAB_INSUL	Diabetes, insuline treatment (Kela reimbursement)	Uncategorised	3.41e-23	-0.13517	0.873567		FINNGEN_R6	35494	260405	TRUE
1p13.2_PTPN22	rs2476601	1_113834946_A_G	FINNGEN_R6_DIABETES_FG	Diabetes, varying definitions	pancreas disease	1.09e-22	-0.12301	0.884255		FINNGEN_R6	46097	260405	TRUE
1p13.2_PTPN22	rs2476601	1_113834946_A_G	FINNGEN_R6_ASTHMA_NAS_EXMORE	Asthma, unspecified (mode) (more control exclusions)	Uncategorised	0.00384	-0.05851	0.943169		FINNGEN_R6	11988	165290	TRUE
1p13.2_PTPN22	rs2476601	1_113834946_A_G	FINNGEN_R6_I9_HYPERTENSION	Hypertensive diseases	cardiovascular disease	5.46e-05	-0.04772	0.953401		FINNGEN_R6	68050	260405	TRUE
1p13.2_PTPN22	rs2476601	1_113834946_A_G	FINNGEN_R6_ILD_ENDPOINTS	Interstitial lung disease endpoints	respiratory or thoracic disease	1.18e-15	-0.10885	0.896865		FINNGEN_R6	27365	260405	TRUE
1p13.2_PTPN22	rs2476601	1_113834946_A_G	FINNGEN_R6_J10_ASTHMA_MAIN_EXMORE	Asthma (only as main-diagnosis) (more control exclusions)	Uncategorised	0.00197	-0.04928	0.951915		FINNGEN_R6	21356	174658	TRUE
1p13.2_PTPN22	rs2476601	1_113834946_A_G	FINNGEN_R6_D3_BLOOD	Diseases of the blood and blood-forming organs and certain disorders involving the immune mechanism	immune system disease	3.07e-07	-0.07159	0.930912		FINNGEN_R6	23859	260405	TRUE
1p13.2_PTPN22	rs2476601	1_113834946_A_G	FINNGEN_R6_ATOPIC_STRICT_REIMB	Atopic dermatitis, strict definition with reimbursement	integumentary system disease	8.02e-05	0.10186	1.10723		FINNGEN_R6	6739	242769	TRUE
1p13.2_PTPN22	rs2476601	1_113834946_A_G	FINNGEN_R6_STILL_ADULT	Adult-onset Still disease	musculoskeletal or connective tissue disease	3.97e-33	-0.38935	0.677497		FINNGEN_R6	4336	239229	TRUE
1p13.2_PTPN22	rs2476601	1_113834946_A_G	FINNGEN_R6_RHEUMA_SEROPOS_WIDE	Seropositive rheumatoid arthritis, wide	musculoskeletal or connective tissue disease	5.03e-57	-0.45569	0.63401		FINNGEN_R6	5855	260403	TRUE
1p13.2_PTPN22	rs2476601	1_113834946_A_G	FINNGEN_R6_E4_DM1NASCOMP	Type 1 diabetes with other specified/multiple/unspecified complications	injury, poisoning or other complication	2.33e-55	-0.54177	0.581718		FINNGEN_R6	4455	219615	TRUE
1p13.2_PTPN22	rs2476601	1_113834946_A_G	FINNGEN_R6_E4_DMNASNOCOMP	Unspecified diabetes without complications	pancreas disease	0.00311	-0.15384	0.857409		FINNGEN_R6	1566	216726	TRUE
1p13.2_PTPN22	rs2476601	1_113834946_A_G	FINNGEN_R6_E4_DM1REN	Type 1 diabetes with renal complications	urinary system disease	1.42e-19	-0.55729	0.572759		FINNGEN_R6	1195	216355	TRUE
1p13.2_PTPN22	rs2476601	1_113834946_A_G	FINNGEN_R6_DM_MACULOPATHY	Diabetic maculopathy	disease of visual system	1.06e-14	-0.34201	0.710341		FINNGEN_R6	2273	253236	TRUE
1p13.2_PTPN22	rs2476601	1_113834946_A_G	FINNGEN_R6_RHEUMA_NOS	Other/unspecified rheumatoid arthritis	musculoskeletal or connective tissue disease	7.33e-26	-0.45059	0.637252		FINNGEN_R6	2462	258531	TRUE
1p13.2_PTPN22	rs2476601	1_113834946_A_G	GCST004626	Myeloid white cell count	measurement	5.529e-13	0.0427885		PMID:27863252	Astle WJ		169219	TRUE
1p13.2_PTPN22	rs2476601	1_113834946_A_G	FINNGEN_R6_J10_PLEURPLAGUE	Pleural plaque	respiratory or thoracic disease	0.00109	-0.16631	0.846784		FINNGEN_R6	1647	253591	TRUE
1p13.2_PTPN22	rs2476601	1_113834946_A_G	GCST004634	Basophil percentage of granulocytes	measurement	1.977e-07	-0.0300338		PMID:27863252	Astle WJ		170223	TRUE
1p13.2_PTPN22	rs2476601	1_113834946_A_G	FINNGEN_R6_PSOR_ENTE_ARTHR	Psoriatic and enteropathic arthropathies	musculoskeletal or connective tissue disease	0.00216	-0.13338	0.875132		FINNGEN_R6	2236	206033	TRUE
1p13.2_PTPN22	rs2476601	1_113834946_A_G	FINNGEN_R6_D3_AGRANULOCYTOSIS	Agranulocytosis	phenotype	0.00033	-0.16597	0.847072		FINNGEN_R6	1885	258515	TRUE
1p13.2_PTPN22	rs2476601	1_113834946_A_G	NEALE2_2188	Long-standing illness, disability or infirmity	Uncategorised	3.78114e-16	-0.0674522	0.934772		UKB Neale v2	114798	352798	TRUE
1p13.2_PTPN22	rs2476601	1_113834946_A_G	FINNGEN_R6_RHEUMA_SEROPOS_STRICT	Seropositive rheumatoid arthritis, strict definition	musculoskeletal or connective tissue disease	3.01e-24	-0.54599	0.579268		FINNGEN_R6	1580	256330	TRUE
1p13.2_PTPN22	rs2476601	1_113834946_A_G	FINNGEN_R6_JUVEN_ARTHR	Juvenile arthritis (FINNGEN)	musculoskeletal or connective tissue disease	2.95e-05	-0.26566	0.7667		FINNGEN_R6	1001	204798	TRUE
1p13.2_PTPN22	rs2476601	1_113834946_A_G	FINNGEN_R6_L12_IMPETIGO	Impetigo	phenotype	0.000458	0.2581	1.29447		FINNGEN_R6	728	248555	TRUE
1p13.2_PTPN22	rs2476601	1_113834946_A_G	NEALE2_6148_1	Diabetes related eye disease | eye problems/disorders	Uncategorised	0.000922953	-0.162807	0.849755		UKB Neale v2	2249	117890	TRUE
1p13.2_PTPN22	rs2476601	1_113834946_A_G	FINNGEN_R6_DM_BCKGRND_RETINA_NONPROLIF	Severe non-proliferative background diabetic retinopathy	disease of visual system	1.02e-08	-0.49217	0.611298		FINNGEN_R6	568	242876	TRUE
1p13.2_PTPN22	rs2476601	1_113834946_A_G	NEALE2_1190	Nap during day	Uncategorised	0.0034444	-0.0065988			UKB Neale v2		360855	TRUE
1p13.2_PTPN22	rs2476601	1_113834946_A_G	NEALE2_30530_raw	Sodium in urine	phenotype	0.00466274	0.467352			UKB Neale v2		350061	TRUE
1p13.2_PTPN22	rs2476601	1_113834946_A_G	NEALE2_20003_1140874930	Prednisolone | treatment/medication code	Uncategorised	1.32355e-06	-0.246297	0.78169		UKB Neale v2	2103	361141	TRUE
1p13.2_PTPN22	rs2476601	1_113834946_A_G	NEALE2_22146_raw	Age hayfever or allergic rhinitis diagnosed by doctor	respiratory or thoracic disease	0.000206679	-1.01463			UKB Neale v2		20904	TRUE
1p13.2_PTPN22	rs2476601	1_113834946_A_G	NEALE2_137	Number of treatments/medications taken	Uncategorised	8.07229e-12	-0.0204816			UKB Neale v2		361141	TRUE
1p13.2_PTPN22	rs2476601	1_113834946_A_G	FINNGEN_R6_DERMATOPOLY_FG	Dermatopolymyositis (FG)	integumentary system disease	0.000118	-0.49394	0.610217		FINNGEN_R6	252	204049	TRUE
1p13.2_PTPN22	rs2476601	1_113834946_A_G	FINNGEN_R6_CHIRBIL_PRIM	Biliary chirrosis, primary	cell proliferation disorder	0.00106	-0.35858	0.698668		FINNGEN_R6	346	208094	TRUE
1p13.2_PTPN22	rs2476601	1_113834946_A_G	SAIGE_495	Asthma	Uncategorised	0.000853	-0.0516	0.949709		UKB SAIGE	26332	401837	TRUE
1p13.2_PTPN22	rs2476601	1_113834946_A_G	SAIGE_285	Other anemias	hematologic disease	0.000418	-0.075	0.927743		UKB SAIGE	12256	402282	TRUE
1p13.2_PTPN22	rs2476601	1_113834946_A_G	SAIGE_480	Pneumonia	infectious disease	0.000628	-0.0814	0.921825		UKB SAIGE	10059	408597	TRUE
1p13.2_PTPN22	rs2476601	1_113834946_A_G	GCST90038599	Diabetes or endocrine disease	pancreas disease	2.2e-127	-0.0247687	0.975536	PMID:33959723	Donertas HM	51949	484598	TRUE
1p13.2_PTPN22	rs2476601	1_113834946_A_G	GCST005195	Coronary artery disease	cardiovascular disease	6.8e-05	-0.0470706	0.95402	PMID:29212778	van der Harst P	122733	547261	TRUE
1p13.2_PTPN22	rs2476601	1_113834946_A_G	NEALE2_20002_1234	Adrenocortical insufficiency/addison's disease | non-cancer illness code, self-reported	endocrine system disease	0.000463246	-0.649014	0.522561		UKB Neale v2	158	361141	TRUE
1p13.2_PTPN22	rs2476601	1_113834946_A_G	GCST90038609	Angina	phenotype	0.0011	-0.00198428	0.998018	PMID:33959723	Donertas HM	15527	484598	TRUE
1p13.2_PTPN22	rs2476601	1_113834946_A_G	GCST90038605	Cardiac problem	cardiovascular disease	0.0043	-0.0025113	0.997492	PMID:33959723	Donertas HM	34616	484598	TRUE
1p13.2_PTPN22	rs2476601	1_113834946_A_G	GCST006701	Parental longevity (father's attained age)	measurement	0.0023	-0.0110878		PMID:29227965	Pilling LC		415311	TRUE
1p13.2_PTPN22	rs2476601	1_113834946_A_G	SAIGE_573	Other disorders of liver	gastrointestinal disease	0.00261	-0.0931	0.911102		UKB SAIGE	5847	405902	TRUE
1p13.2_PTPN22	rs2476601	1_113834946_A_G	SAIGE_714	Rheumatoid arthritis and other inflammatory polyarthropathies	musculoskeletal or connective tissue disease	8.13e-12	-0.236	0.789781		UKB SAIGE	4879	369964	TRUE
1p13.2_PTPN22	rs2476601	1_113834946_A_G	NEALE2_20002_1661	Vitiligo | non-cancer illness code, self-reported	integumentary system disease	0.000436244	-0.79972	0.449455		UKB Neale v2	105	361141	TRUE
1p13.2_PTPN22	rs2476601	1_113834946_A_G	SAIGE_585_3	Chronic renal failure [ckd]	urinary system disease	0.00127	-0.148	0.862431		UKB SAIGE	2629	400231	TRUE
1p13.2_PTPN22	rs2476601	1_113834946_A_G	SAIGE_276_14	Hypopotassemia	Uncategorised	0.00217	-0.189	0.827787		UKB SAIGE	1430	402936	TRUE
1p13.2_PTPN22	rs2476601	1_113834946_A_G	SAIGE_250_7	Diabetic retinopathy	disease of visual system	0.000328	-0.231	0.793739		UKB SAIGE	1339	398198	TRUE
1p13.2_PTPN22	rs2476601	1_113834946_A_G	GCST90013791	Type 1 diabetes	Uncategorised	4.5426e-135	-0.543771	0.580555		Crouch D	15573	173981	TRUE
1p13.2_PTPN22	rs2476601	1_113834946_A_G	SAIGE_244_1	Secondary hypothyroidism	Uncategorised	3.72e-05	-0.295	0.744532		UKB SAIGE	1117	392546	TRUE
1p13.2_PTPN22	rs2476601	1_113834946_A_G	SAIGE_201	Hodgkin's disease	cell proliferation disorder	4.25e-05	-0.614	0.541182		UKB SAIGE	258	404724	TRUE
1p13.2_PTPN22	rs2476601	1_113834946_A_G	SAIGE_358	Myoneural disorders	Uncategorised	0.00371	-0.466	0.627507		UKB SAIGE	213	407065	TRUE
1p13.2_PTPN22	rs2476601	1_113834946_A_G	GCST90025952	Apolipoprotein B levels	measurement	0.0019	0.00886196		PMID:34226706	Barton AR		435744	TRUE
1p13.2_PTPN22	rs2476601	1_113834946_A_G	GCST90025946	Creatinine levels	measurement	0.00023	-0.0124259		PMID:34226706	Barton AR		437660	TRUE
1p13.2_PTPN22	rs2476601	1_113834946_A_G	GCST90025954	Direct low density lipoprotein cholesterol levels	measurement	0.0011	0.0101766		PMID:34226706	Barton AR		437068	TRUE
1p13.2_PTPN22	rs2476601	1_113834946_A_G	GCST003043	Inflammatory bowel disease [EA]	gastrointestinal disease	0.000202363	0.0647144	1.06685	PMID:26192919	Liu JZ	12882	34652	TRUE
1p13.2_PTPN22	rs2476601	1_113834946_A_G	GCST003044	Crohn's disease [EA]	gastrointestinal disease	3.83077e-17	0.18506	1.20329	PMID:26192919	Liu JZ	5956	20883	TRUE
1p13.2_PTPN22	rs2476601	1_113834946_A_G	GCST90002351	Neutrophil count	measurement	5.82e-33	0.038024		PMID:32888493	Chen MH		519288	TRUE
1p13.2_PTPN22	rs2476601	1_113834946_A_G	GCST90002401	Platelet distribution width	measurement	0.00034	-0.0126673		PMID:32888494	Vuckovic D		408112	TRUE
1p13.2_PTPN22	rs2476601	1_113834946_A_G	GCST90002394	Monocyte percentage of white cells	measurement	9.2e-09	-0.0200956		PMID:32888494	Vuckovic D		408112	TRUE
1p13.2_PTPN22	rs2476601	1_113834946_A_G	FINNGEN_R6_CARDIAC_ARRHYTM	Cardiac arrhytmias	cardiovascular disease	0.000632	-0.04701	0.954078		FINNGEN_R6	41150	203162	TRUE
1p13.2_PTPN22	rs2476601	1_113834946_A_G	FINNGEN_R6_I9_REVASC	Coronary revascularization (ANGIO or CABG)	Uncategorised	0.00336	-0.06258	0.939338		FINNGEN_R6	14741	237292	TRUE
1p13.2_PTPN22	rs2476601	1_113834946_A_G	FINNGEN_R6_DM_SEVERAL_COMPLICATIONS	Diabetes, several complications	pancreas disease	2.57e-22	-0.24073	0.786054		FINNGEN_R6	8574	199410	TRUE
1p13.2_PTPN22	rs2476601	1_113834946_A_G	FINNGEN_R6_J10_ASTHMA	Asthma	Uncategorised	0.000544	-0.0515	0.949804		FINNGEN_R6	25544	183996	TRUE
1p13.2_PTPN22	rs2476601	1_113834946_A_G	FINNGEN_R6_HYPOTHY_PURCHASE	Hypothyroidism and >3 levothyroxin purchases	endocrine system disease	2.15e-65	-0.29416	0.745157		FINNGEN_R6	32581	98164	TRUE
1p13.2_PTPN22	rs2476601	1_113834946_A_G	FINNGEN_R6_C3_SKIN_EXALLC	Malignant neoplasm of skin (controls excluding all cancers)	cell proliferation disorder	2.57e-05	0.08373	1.08734		FINNGEN_R6	13707	217777	TRUE
1p13.2_PTPN22	rs2476601	1_113834946_A_G	FINNGEN_R6_DM_RETINOPATHY_EXMORE	Diabetic retinopathy (more control exclusions)	disease of visual system	1.08e-17	-0.1455	0.86459		FINNGEN_R6	18097	224461	TRUE
1p13.2_PTPN22	rs2476601	1_113834946_A_G	FINNGEN_R6_FG_HYPERTENSION	Hypertensive diseases (excluding secondary)	cardiovascular disease	6.51e-07	-0.06782	0.934429		FINNGEN_R6	68050	203871	TRUE
1p13.2_PTPN22	rs2476601	1_113834946_A_G	FINNGEN_R6_E4_THYROID	Disorders of the thyroid gland	endocrine system disease	2.86e-98	-0.27077	0.762792		FINNGEN_R6	38430	260405	TRUE
1p13.2_PTPN22	rs2476601	1_113834946_A_G	FINNGEN_R6_M13_ARTHROPATHIES	Arthropathies	phenotype	1.14e-06	-0.04627	0.954784		FINNGEN_R6	86991	260405	TRUE
1p13.2_PTPN22	rs2476601	1_113834946_A_G	FINNGEN_R6_I9_CVD	Cardiovascular diseases	cardiovascular disease	9.34e-06	-0.04435	0.956619		FINNGEN_R6	135546	260405	TRUE
1p13.2_PTPN22	rs2476601	1_113834946_A_G	FINNGEN_R6_Z21_PERSONS_W_POTEN_HEALTH_HAZARDS_RELATED_FAMILY_PERSONAL_HISTORY_CERTA_CONDI_INFLUENCI_HEALTH_STATUS	Persons with potential health hazards related to family and personal history and certain conditions influencing health status	Uncategorised	0.00146	-0.04149	0.959359		FINNGEN_R6	29320	260405	TRUE
1p13.2_PTPN22	rs2476601	1_113834946_A_G	FINNGEN_R6_H7_ALLERGICCONJUNCTIVITIS	Allergic conjunctivitis	disease of visual system	0.00493	0.05296	1.05439		FINNGEN_R6	13085	260405	TRUE
1p13.2_PTPN22	rs2476601	1_113834946_A_G	FINNGEN_R6_Z21_FOLLOW__EXAM_TREAT_CONDI_OTH_MALIG_NEOPLASMS	Follow-up examination after treatment for conditions other than malignant neoplasms	Uncategorised	0.0041	-0.05209	0.949243		FINNGEN_R6	15329	152495	TRUE
1p13.2_PTPN22	rs2476601	1_113834946_A_G	FINNGEN_R6_D3_ANAEMIA_IRONDEF	Iron deficiency anaemia	phenotype	0.00148	-0.07564	0.92715		FINNGEN_R6	7486	258505	TRUE
1p13.2_PTPN22	rs2476601	1_113834946_A_G	FINNGEN_R6_E4_DM1NOCOMP	Type 1 diabetes without complications	Uncategorised	1.32e-70	-0.5197	0.594699		FINNGEN_R6	6376	221536	TRUE
1p13.2_PTPN22	rs2476601	1_113834946_A_G	FINNGEN_R6_E4_DM1OPTH	Type 1 diabetes with ophthalmic complications	injury, poisoning or other complication	1.76e-49	-0.5596	0.571438		FINNGEN_R6	3668	218828	TRUE
1p13.2_PTPN22	rs2476601	1_113834946_A_G	FINNGEN_R6_DM_HYPOGLYC	Diabetic hypoglycemia	pancreas disease	4.07e-19	-0.27684	0.758176		FINNGEN_R6	4867	195703	TRUE
1p13.2_PTPN22	rs2476601	1_113834946_A_G	FINNGEN_R6_CD2_BENIGN_MELANOCYTIC_EXALLC	Melanocytic naevi (controls excluding all cancers)	cell proliferation disorder	0.00292	0.08629	1.09012		FINNGEN_R6	4932	210957	TRUE
1p13.2_PTPN22	rs2476601	1_113834946_A_G	FINNGEN_R6_DM_NEPHROPATHY_EXMORE	Diabetic nephropathy (more control exclusions)	urinary system disease	3.52e-10	-0.20992	0.810649		FINNGEN_R6	3957	217292	TRUE
1p13.2_PTPN22	rs2476601	1_113834946_A_G	FINNGEN_R6_T1D_STRICT	Type 1 diabetes, strict definition	Uncategorised	9.95e-53	-0.62346	0.536086		FINNGEN_R6	3242	217550	TRUE
1p13.2_PTPN22	rs2476601	1_113834946_A_G	FINNGEN_R6_KRA_PSY_HYPERKIN	Hyperkinetic disorders	nervous system disease	0.00297	0.17698	1.19361		FINNGEN_R6	1145	260405	TRUE
1p13.2_PTPN22	rs2476601	1_113834946_A_G	FINNGEN_R6_E4_DM1KETO	Type 1 diabetes with ketoacidosis	pancreas disease	2.39e-27	-0.58984	0.554416		FINNGEN_R6	1628	216788	TRUE
1p13.2_PTPN22	rs2476601	1_113834946_A_G	FINNGEN_R6_THYROIDITIS	Thyroiditis	endocrine system disease	4.76e-07	-0.30339	0.738311		FINNGEN_R6	1140	255275	TRUE
1p13.2_PTPN22	rs2476601	1_113834946_A_G	FINNGEN_R6_DM_VITREOUS_BLEEDING	Vitreous bleeding (caused by prolif. dmrp when together with H36.03*)	disease of visual system	1.31e-05	-0.21462	0.806848		FINNGEN_R6	1699	244007	TRUE
1p13.2_PTPN22	rs2476601	1_113834946_A_G	NEALE2_20116_0	Never | smoking status	Uncategorised	0.000449357	-0.027032	0.97333		UKB Neale v2	164638	359706	TRUE
1p13.2_PTPN22	rs2476601	1_113834946_A_G	FINNGEN_R6_D3_ANAEMIA_B12_DEF	Vitamin B12 deficiency anaemia	phenotype	4.14e-22	-0.455	0.634448		FINNGEN_R6	2064	253083	TRUE
1p13.2_PTPN22	rs2476601	1_113834946_A_G	NEALE2_20110_1	Heart disease | illnesses of mother	cardiovascular disease	0.00296609	-0.0294666	0.970963		UKB Neale v2	66343	332966	TRUE
1p13.2_PTPN22	rs2476601	1_113834946_A_G	GCST004629	Neutrophil count	measurement	3.556e-13	0.0429179		PMID:27863252	Astle WJ		170702	TRUE
1p13.2_PTPN22	rs2476601	1_113834946_A_G	FINNGEN_R6_L12_ULCERLOWLIMB	Ulcer of lower limb, not elsewhere classified	phenotype	6.48e-05	-0.18274	0.832985		FINNGEN_R6	1950	248559	TRUE
1p13.2_PTPN22	rs2476601	1_113834946_A_G	FINNGEN_R6_E4_ENDOMETPOSTOP	Postprocedural endocrine and metabolic disorders, not elsewhere classified	endocrine system disease	6.29e-08	-0.25844	0.772255		FINNGEN_R6	1841	233289	TRUE
1p13.2_PTPN22	rs2476601	1_113834946_A_G	NEALE2_2492	Taking other prescription medications	Uncategorised	1.77871e-20	-0.0704894	0.931938		UKB Neale v2	168993	360027	TRUE
1p13.2_PTPN22	rs2476601	1_113834946_A_G	NEALE2_20002_1226	Hypothyroidism/myxoedema | non-cancer illness code, self-reported	Uncategorised	8.4308e-139	-0.446	0.640184		UKB Neale v2	17574	361141	TRUE
1p13.2_PTPN22	rs2476601	1_113834946_A_G	FINNGEN_R6_SLE_FG	SLE (Finngen)	urinary system disease	0.00173	-0.24797	0.780383		FINNGEN_R6	687	208435	TRUE
1p13.2_PTPN22	rs2476601	1_113834946_A_G	NEALE2_20414	Frequency of drinking alcohol	biological process	0.000275119	0.0305294			UKB Neale v2		117914	TRUE
1p13.2_PTPN22	rs2476601	1_113834946_A_G	NEALE2_2976_raw	Age diabetes diagnosed	Uncategorised	4.92899e-07	0.930381			UKB Neale v2		16166	TRUE
1p13.2_PTPN22	rs2476601	1_113834946_A_G	NEALE2_3761_raw	Age hay fever, rhinitis or eczema diagnosed	integumentary system disease	6.40846e-06	-0.602919			UKB Neale v2		72232	TRUE
1p13.2_PTPN22	rs2476601	1_113834946_A_G	NEALE2_30070_raw	Red blood cell (erythrocyte) distribution width	measurement	6.36687e-07	-0.0185082			UKB Neale v2		350473	TRUE
1p13.2_PTPN22	rs2476601	1_113834946_A_G	NEALE2_46_raw	Hand grip strength (left)	measurement	0.00163694	0.0922497			UKB Neale v2		359704	TRUE
1p13.2_PTPN22	rs2476601	1_113834946_A_G	NEALE2_20002_1331	Pernicious anaemia | non-cancer illness code, self-reported	hematologic disease	5.4718e-08	-0.380611	0.683444		UKB Neale v2	1109	361141	TRUE
1p13.2_PTPN22	rs2476601	1_113834946_A_G	SAIGE_401	Hypertension	cardiovascular disease	5.91e-06	-0.0477	0.95342		UKB SAIGE	77977	408343	TRUE
1p13.2_PTPN22	rs2476601	1_113834946_A_G	FINNGEN_R6_F5_ANAPER	Anankastic personality disorder	nervous system disease	0.000231	-0.29916	0.741441		FINNGEN_R6	610	253487	TRUE
1p13.2_PTPN22	rs2476601	1_113834946_A_G	FINNGEN_R6_H7_LACRIMALORBITINOTH	Disorders of lacrimal system and orbit in diseases classified elsewhere	Uncategorised	0.000128	-0.37393	0.688025		FINNGEN_R6	423	241783	TRUE
1p13.2_PTPN22	rs2476601	1_113834946_A_G	NEALE2_5832_2	Left eye | which eye(s) affected by hypermetropia (long sight)	Uncategorised	0.0025866	-0.219575	0.80286		UKB Neale v2	1058	15090	TRUE
1p13.2_PTPN22	rs2476601	1_113834946_A_G	FINNGEN_R6_M13_PALINDROMIC	Palindromic rheumatism	musculoskeletal or connective tissue disease	0.00483	-0.42191	0.655793		FINNGEN_R6	179	173593	TRUE
1p13.2_PTPN22	rs2476601	1_113834946_A_G	NEALE2_20002_1156	Infective/viral hepatitis | non-cancer illness code, self-reported	infectious disease	0.00358107	-0.245111	0.782618		UKB Neale v2	768	361141	TRUE
1p13.2_PTPN22	rs2476601	1_113834946_A_G	SAIGE_272_1	Hyperlipidemia	Uncategorised	0.000653	-0.0468	0.954278		UKB SAIGE	35844	408878	TRUE
1p13.2_PTPN22	rs2476601	1_113834946_A_G	SAIGE_244_4	Hypothyroidism nos	Uncategorised	1.64e-76	-0.4	0.67032		UKB SAIGE	14171	405600	TRUE
1p13.2_PTPN22	rs2476601	1_113834946_A_G	FINNGEN_R6_M13_ATLOAXSUBLUX	Atlantoaxial subluxation	Uncategorised	0.000736	-0.6379	0.528401		FINNGEN_R6	115	194404	TRUE
1p13.2_PTPN22	rs2476601	1_113834946_A_G	GCST90038677	Hematological disease	hematologic disease	1.3e-05	-0.00181797	0.998184	PMID:33959723	Donertas HM	7202	484598	TRUE
1p13.2_PTPN22	rs2476601	1_113834946_A_G	GCST90038685	Rheumatoid arthritis	musculoskeletal or connective tissue disease	2e-17	-0.00306171	0.996943	PMID:33959723	Donertas HM	5427	484598	TRUE
1p13.2_PTPN22	rs2476601	1_113834946_A_G	GCST006697	Parental longevity (combined parental attained age, Martingale residuals)	measurement	9.6e-05	-0.0144042		PMID:29227965	Pilling LC		389166	TRUE
1p13.2_PTPN22	rs2476601	1_113834946_A_G	SAIGE_242	Thyrotoxicosis with or without goiter	endocrine system disease	0.00024	-0.202	0.817095		UKB SAIGE	1860	393289	TRUE
1p13.2_PTPN22	rs2476601	1_113834946_A_G	GCST004435	Monokine induced by gamma interferon levels	measurement	2.184e-06	-0.1555		PMID:27989323	Ahola-Olli AV		3685	TRUE
1p13.2_PTPN22	rs2476601	1_113834946_A_G	SAIGE_250_11	Type 1 diabetes with ketoacidosis	Uncategorised	1.38e-10	-1.09	0.336216		UKB SAIGE	237	388993	TRUE
1p13.2_PTPN22	rs2476601	1_113834946_A_G	GCST90011340	G_Prevotella abundance	measurement	0.00483401	0.0899144		PMID:33462482	Ruhlemann MC		8956	TRUE
1p13.2_PTPN22	rs2476601	1_113834946_A_G	GCST000679	Rheumatoid arthritis	musculoskeletal or connective tissue disease	6.2206e-71	-0.662688	0.515464	PMID:20453842	Stahl EA	5539	25708	TRUE
1p13.2_PTPN22	rs2476601	1_113834946_A_G	GCST003659	Modified Stumvoll Insulin Sensitivity Index (BMI interaction)	measurement	0.003378	0.25		PMID:27416945	Walford GA		16753	TRUE
1p13.2_PTPN22	rs2476601	1_113834946_A_G	GCST90002388	Lymphocyte counts	measurement	4.4e-62	0.0580858		PMID:32888494	Vuckovic D		408112	TRUE
1p13.2_PTPN22	rs2476601	1_113834946_A_G	FINNGEN_R6_ANTIDEPRESSANTS	Depression medications	Uncategorised	0.000272	-0.04821	0.952934		FINNGEN_R6	74560	140016	TRUE
1p13.2_PTPN22	rs2476601	1_113834946_A_G	FINNGEN_R6_E4_DM2NASCOMP	Type 2 diabetes with other specified/multiple/unspecified complications	injury, poisoning or other complication	0.00196	-0.04682	0.954259		FINNGEN_R6	30103	245263	TRUE
1p13.2_PTPN22	rs2476601	1_113834946_A_G	FINNGEN_R6_DM_OTHER_WIDE	Other diabetes, wide definition	pancreas disease	2.03e-21	-0.12567	0.881906		FINNGEN_R6	40158	249334	TRUE
1p13.2_PTPN22	rs2476601	1_113834946_A_G	FINNGEN_R6_RX_ANTIHYP	Antihypertensive medication - note that there are other indications	cardiovascular disease	2.07e-07	-0.05642	0.945142		FINNGEN_R6	134687	260405	TRUE
1p13.2_PTPN22	rs2476601	1_113834946_A_G	FINNGEN_R6_H7_RETINALDISOTH	Other retinal disorders	disease of visual system	7.89e-12	-0.12664	0.881051		FINNGEN_R6	13627	254817	TRUE
1p13.2_PTPN22	rs2476601	1_113834946_A_G	FINNGEN_R6_E4_DM2	Type 2 diabetes	Uncategorised	4.97e-09	-0.07772	0.925223		FINNGEN_R6	41245	256405	TRUE
1p13.2_PTPN22	rs2476601	1_113834946_A_G	FINNGEN_R6_I9_CORATHER	Coronary atherosclerosis	cardiovascular disease	0.00141	-0.05098	0.950298		FINNGEN_R6	28598	251149	TRUE
1p13.2_PTPN22	rs2476601	1_113834946_A_G	FINNGEN_R6_E4_DM2NOCOMP	Type 2 diabetes without complications	Uncategorised	9.16e-06	-0.07885	0.924179		FINNGEN_R6	18839	233999	TRUE
1p13.2_PTPN22	rs2476601	1_113834946_A_G	FINNGEN_R6_KELA_DIAB_INSUL_EXMORE	Diabetes, insuline treatment (Kela reimbursement) (more control exclusions)	pancreas disease	1.5e-23	-0.13842	0.870733		FINNGEN_R6	35494	249793	TRUE
1p13.2_PTPN22	rs2476601	1_113834946_A_G	FINNGEN_R6_Z21_PERSONS_ENCOUNTERI_HEALTH_SERVI_EXAM_INVES	Persons encountering health services for examination and investigation	Uncategorised	0.00117	-0.02775	0.972631		FINNGEN_R6	123239	260405	TRUE
1p13.2_PTPN22	rs2476601	1_113834946_A_G	FINNGEN_R6_L12_ATOPIC	Atopic dermatitis	integumentary system disease	3.09e-05	0.097	1.10186		FINNGEN_R6	8383	244544	TRUE
1p13.2_PTPN22	rs2476601	1_113834946_A_G	FINNGEN_R6_E4_DM1	Type 1 diabetes	Uncategorised	7.95e-64	-0.45517	0.63434		FINNGEN_R6	7609	222769	TRUE
1p13.2_PTPN22	rs2476601	1_113834946_A_G	FINNGEN_R6_Z21_OTHER_SPECIAL_EXAM_INVES_PERSONS_WO_COMPLA_REPOR_DIAGNOSIS	Other special examinations and investigations of persons without complaint or reported diagnosis	Uncategorised	3.34e-06	-0.04778	0.953344		FINNGEN_R6	66004	203170	TRUE
1p13.2_PTPN22	rs2476601	1_113834946_A_G	FINNGEN_R6_I9_CHD	Major coronary heart disease event	cardiovascular disease	0.000785	-0.05537	0.946135		FINNGEN_R6	25707	260405	TRUE
1p13.2_PTPN22	rs2476601	1_113834946_A_G	FINNGEN_R6_ASTHMA_PNEUMONIA_AND_SEPSIS	Asthma-related pneumonia or sepsis	infectious disease	0.00411	-0.07363	0.929015		FINNGEN_R6	6920	165372	TRUE
1p13.2_PTPN22	rs2476601	1_113834946_A_G	FINNGEN_R6_ATOPIC_STRICT	Atopic dermatitis, strict definition	integumentary system disease	0.000132	0.10098	1.10625		FINNGEN_R6	6412	260078	TRUE
1p13.2_PTPN22	rs2476601	1_113834946_A_G	FINNGEN_R6_R18_ENLARGED_LYMPH_NODES	Enlarged lymph nodes	Uncategorised	0.000899	-0.12439	0.883035		FINNGEN_R6	2909	207238	TRUE
1p13.2_PTPN22	rs2476601	1_113834946_A_G	FINNGEN_R6_E4_DMNAS	Unspecified diabetes	pancreas disease	1.39e-20	-0.29566	0.74404		FINNGEN_R6	4777	219937	TRUE
1p13.2_PTPN22	rs2476601	1_113834946_A_G	FINNGEN_R6_RHEUMA_SEROPOS_OTH	Other/unspecified seropositiverheumatoid arthritis	musculoskeletal or connective tissue disease	8.59e-58	-0.46156	0.6303		FINNGEN_R6	5793	260341	TRUE
[truncated: 3,316 more rows]

[truncated: 14 more sheets: S10_Results_Finemapping, S11_Epistasis, S12_correlation_GWS_loci, S13_nonMHC_gene_analysis, S14_Gene-based MAGMA, S15_RareVariants, S16_overlap_common_rare, S17_GOterms, S18_OneK1K_LookUp, S19_GRS_PheWAS_AoU, S20_MR_Study_Overview, S21_MR_Results, S22_RA_T1D, S23_ImmSupp_Dis_UKB]
